# Supplementary material for: (Z)-2-(2-Oxoindolin-3-yl­idene)-N-phenylhydrazinecarbothio­amide
Source: Acta Crystallogr Sect E Struct Rep Online. 2012 Mar 7;68(Pt 4):o962–3. doi: 10.1107/S160053681200400X (PMC3343940; doi:10.1107/S160053681200400X)
Supplement: Supplementary file 1 [file e-68-0o962-sup1.cif]

##############################################################################
#                                                                            #
# This CIF contains the data in a paper accepted for publication in          #
# Acta Crystallographica Section E. It conforms to the requirements of       #
# Notes for Authors for Acta Crystallographica Section E, and has been       #
# peer reviewed under the auspices of the IUCr Commission on Journals.       #
#                                                                            #
# Full details of the Crystallographic Information File format               #
# are given in the paper "The Crystallographic Information File (CIF):       #
# a New Standard Archive File for Crystallography" by S. R. Hall, F. H.      #
# Allen and I. D. Brown [Acta Cryst. (1991), A47, 655-685].                  #
#                                                                            #
# The current version of the core CIF dictionary is obtainable from          #
# ftp://ftp.iucr.org/pub/cif_core.dic.                                       #
#                                                                            #
# Software is freely available for graphical display of the structure(s)     #
# in this CIF. For information consult the CIF software page                 #
# http://www.iucr.org/resources/cif/software.                                #
#                                                                            #
# This file may be used for bona fide research purposes within the           #
# scientific community so long as proper attribution is given to the journal # 
# article from which it was obtained.                                        #
#                                                                            #
##############################################################################
data_I
_audit_creation_method     SHELXL97
_chemical_name_systematic
;
(<i>Z</i>)-2-(2-Oxoindolin-3-ylidene)-<i>N</i>-phenylhydrazinecarbothioamide
;
_chemical_name_common     ?
_chemical_formula_moiety     'C15 H12 N4 O S'
_chemical_formula_sum     'C15 H12 N4 O S'
_chemical_formula_iupac     'C15 H12 N4 O S'
_chemical_formula_weight     296.35
_chemical_melting_point_gt     510.2
_chemical_melting_point_lt     511.6
_symmetry_cell_setting     monoclinic
_symmetry_space_group_name_H-M     'P21/c'
_symmetry_space_group_name_Hall     '-P 2ybc'
loop_
    _symmetry_equiv_pos_as_xyz
    'x, y, z'
    '-x, y+1/2, -z+1/2'
    '-x, -y, -z'
    'x, -y-1/2, z-1/2'
_cell_length_a     6.36740(10)
_cell_length_b     15.4594(3)
_cell_length_c     14.2199(3)
_cell_angle_alpha     90.00
_cell_angle_beta     93.3830(10)
_cell_angle_gamma     90.00
_cell_volume     1397.31(5)
_cell_formula_units_Z     4
_cell_measurement_reflns_used     4743
_cell_measurement_theta_min     3.00
_cell_measurement_theta_max     30.13
_cell_measurement_temperature     100.0(10)
_exptl_crystal_description     needle
_exptl_crystal_colour     yellow
_exptl_crystal_size_max     0.47
_exptl_crystal_size_mid     0.13
_exptl_crystal_size_min     0.13
_exptl_crystal_density_diffrn     1.409
_exptl_crystal_density_meas     ?
_exptl_crystal_density_method     'not measured'
_exptl_crystal_F_000     616
_exptl_absorpt_coefficient_mu     0.236
_exptl_absorpt_correction_type     multi-scan
_exptl_absorpt_process_details     '(SADABS; Bruker, 2005)'
_exptl_absorpt_correction_T_min     0.8973
_exptl_absorpt_correction_T_max     0.9712
_exptl_special_details     ?
_diffrn_ambient_temperature     100.0(10)
_diffrn_radiation_type     MoK\a
_diffrn_radiation_wavelength     0.71073
_diffrn_radiation_source     'fine-focus sealed tube'
_diffrn_radiation_monochromator     graphite
_diffrn_measurement_device_type     'Bruker APEXII CCD'
_diffrn_measurement_method     '\f and \w'
_diffrn_detector_area_resol_mean     ?
_diffrn_reflns_number     15557
_diffrn_reflns_av_R_equivalents     0.0404
_diffrn_reflns_av_sigmaI/netI     0.0556
_diffrn_reflns_theta_min     1.95
_diffrn_reflns_theta_max     30.25
_diffrn_reflns_theta_full     30.25
_diffrn_measured_fraction_theta_max     0.998
_diffrn_measured_fraction_theta_full     0.998
_diffrn_reflns_limit_h_min     -9
_diffrn_reflns_limit_h_max     8
_diffrn_reflns_limit_k_min     -21
_diffrn_reflns_limit_k_max     18
_diffrn_reflns_limit_l_min     -17
_diffrn_reflns_limit_l_max     20
_diffrn_standards_number     0
_diffrn_standards_interval_count     ?
_diffrn_standards_interval_time     ?
_diffrn_standards_decay_%     ?
_refine_special_details
;
Refinement of <i>F</i>^2^ against ALL reflections. The weighted <i>R</i>-factor
<i>wR</i> and goodness of fit <i>S</i> are based on <i>F</i>^2^, conventional
<i>R</i>-factors <i>R</i> are based on <i>F</i>, with <i>F</i> set to zero for
negative <i>F</i>^2^. The threshold expression of <i>F</i>^2^ >
\s(<i>F</i>^2^) is used only for calculating <i>R</i>-factors(gt) <i>etc</i>.
and is not relevant to the choice of reflections for refinement.
<i>R</i>-factors based on <i>F</i>^2^ are statistically about twice as large
as those based on <i>F</i>, and <i>R</i>-factors based on ALL data will be
even larger.
;
_reflns_number_total     4159
_reflns_number_gt     2985
_reflns_threshold_expression     I>2\s(I)
_refine_ls_structure_factor_coef     Fsqd
_refine_ls_matrix_type     full
_refine_ls_R_factor_all     0.0809
_refine_ls_R_factor_gt     0.0529
_refine_ls_wR_factor_gt     0.1017
_refine_ls_wR_factor_ref     0.1126
_refine_ls_goodness_of_fit_ref     1.020
_refine_ls_restrained_S_all     1.020
_refine_ls_number_reflns     4159
_refine_ls_number_parameters     202
_refine_ls_number_restraints     0
_refine_ls_hydrogen_treatment     mixed
_refine_ls_weighting_scheme     calc
_refine_ls_weighting_details
       'calc w = 1/[\s^2^(Fo^2^)+(0.0380P)^2^+0.7736P] where P=(Fo^2^+2Fc^2^)/3'
_atom_sites_solution_hydrogens     geom
_atom_sites_solution_primary     direct
_atom_sites_solution_secondary     difmap
_refine_ls_shift/su_max     0.001
_refine_ls_shift/su_mean     0.000
_refine_diff_density_max     0.342
_refine_diff_density_min     -0.493
_refine_ls_extinction_method     none
_refine_ls_extinction_coef     ?
_refine_ls_abs_structure_details     ?
loop_
    _atom_type_symbol
    _atom_type_description
    _atom_type_scat_dispersion_real
    _atom_type_scat_dispersion_imag
    _atom_type_scat_source
    'C' 'C' 0.0033 0.0016
                         'International Tables Vol C Tables 4.2.6.8 and 6.1.1.4'
    'H' 'H' 0.0000 0.0000
                         'International Tables Vol C Tables 4.2.6.8 and 6.1.1.4'
    'N' 'N' 0.0061 0.0033
                         'International Tables Vol C Tables 4.2.6.8 and 6.1.1.4'
    'O' 'O' 0.0106 0.0060
                         'International Tables Vol C Tables 4.2.6.8 and 6.1.1.4'
    'S' 'S' 0.1246 0.1234
                         'International Tables Vol C Tables 4.2.6.8 and 6.1.1.4'
_computing_data_collection     'APEX2 (Bruker, 2005)'
_computing_cell_refinement     'SAINT (Bruker, 2005)'
_computing_data_reduction     'SAINT (Bruker, 2005)'
_computing_structure_solution     'SHELXS97 (Sheldrick, 2008)'
_computing_structure_refinement     'SHELXL97 (Sheldrick, 2008)'
_computing_molecular_graphics     'SHELXTL (Sheldrick, 2008)'
_computing_publication_material
;
SHELXTL (Sheldrick, 2008) and PLATON (Spek, 2009)
;
loop_
    _atom_site_type_symbol
    _atom_site_label
    _atom_site_fract_x
    _atom_site_fract_y
    _atom_site_fract_z
    _atom_site_U_iso_or_equiv
    _atom_site_adp_type
    _atom_site_calc_flag
    _atom_site_refinement_flags
    _atom_site_occupancy
    _atom_site_symmetry_multiplicity
    _atom_site_disorder_assembly
    _atom_site_disorder_group
    S S1 0.15701(8) 0.72368(4) 1.06040(3) 0.03145(15) Uani d . 1 1 . .
    O O1 0.73491(19) 0.55698(8) 1.00760(8) 0.0228(3) Uani d . 1 1 . .
    N N1 0.9075(2) 0.50533(10) 0.87950(10) 0.0208(3) Uani d . 1 1 . .
    N N2 0.4169(2) 0.61290(9) 0.85318(10) 0.0177(3) Uani d . 1 1 . .
    N N3 0.3689(2) 0.63773(9) 0.94027(10) 0.0191(3) Uani d . 1 1 . .
    N N4 0.0843(2) 0.70518(9) 0.87089(10) 0.0181(3) Uani d . 1 1 . .
    C C1 0.8690(3) 0.50379(11) 0.78102(12) 0.0195(4) Uani d . 1 1 . .
    C C2 0.9950(3) 0.47108(12) 0.71370(13) 0.0241(4) Uani d . 1 1 . .
    H H2A 1.1264 0.4445 0.7306 0.029 Uiso calc R 1 1 . .
    C C3 0.9210(3) 0.47880(12) 0.61995(13) 0.0253(4) Uani d . 1 1 . .
    H H3A 1.0027 0.4560 0.5719 0.030 Uiso calc R 1 1 . .
    C C4 0.7296(3) 0.51916(12) 0.59478(13) 0.0231(4) Uani d . 1 1 . .
    H H4A 0.6846 0.5243 0.5301 0.028 Uiso calc R 1 1 . .
    C C5 0.6042(3) 0.55185(11) 0.66319(12) 0.0206(4) Uani d . 1 1 . .
    H H5A 0.4741 0.5794 0.6462 0.025 Uiso calc R 1 1 . .
    C C6 0.6740(3) 0.54324(11) 0.75712(12) 0.0184(4) Uani d . 1 1 . .
    C C7 0.5904(3) 0.57114(11) 0.84497(12) 0.0176(3) Uani d . 1 1 . .
    C C8 0.7491(3) 0.54476(11) 0.92218(12) 0.0188(4) Uani d . 1 1 . .
    C C9 0.1964(3) 0.68962(11) 0.95214(12) 0.0185(4) Uani d . 1 1 . .
    C C10 -0.1096(3) 0.74787(11) 0.85012(12) 0.0168(3) Uani d . 1 1 . .
    C C11 -0.1753(3) 0.74938(11) 0.75467(12) 0.0190(4) Uani d . 1 1 . .
    H H11A -0.0892 0.7245 0.7095 0.023 Uiso calc R 1 1 . .
    C C12 -0.3656(3) 0.78705(11) 0.72568(13) 0.0237(4) Uani d . 1 1 . .
    H H12A -0.4098 0.7878 0.6607 0.028 Uiso calc R 1 1 . .
    C C13 -0.4917(3) 0.82369(11) 0.79112(13) 0.0247(4) Uani d . 1 1 . .
    H H13A -0.6228 0.8492 0.7714 0.030 Uiso calc R 1 1 . .
    C C14 -0.4248(3) 0.82279(11) 0.88559(13) 0.0229(4) Uani d . 1 1 . .
    H H14A -0.5106 0.8486 0.9303 0.027 Uiso calc R 1 1 . .
    C C15 -0.2349(3) 0.78504(11) 0.91642(12) 0.0196(4) Uani d . 1 1 . .
    H H15A -0.1912 0.7846 0.9815 0.024 Uiso calc R 1 1 . .
    H H1N1 1.018(3) 0.4836(14) 0.9106(15) 0.037(6) Uiso d . 1 1 . .
    H H1N3 0.457(4) 0.6258(14) 0.9879(16) 0.039(6) Uiso d . 1 1 . .
    H H1N4 0.144(3) 0.6806(14) 0.8234(15) 0.029(6) Uiso d . 1 1 . .
loop_
    _atom_site_aniso_label
    _atom_site_aniso_U_11
    _atom_site_aniso_U_22
    _atom_site_aniso_U_33
    _atom_site_aniso_U_12
    _atom_site_aniso_U_13
    _atom_site_aniso_U_23
    S1 0.0267(2) 0.0507(3) 0.0168(2) 0.0076(2) 0.00014(18) -0.0045(2)
    O1 0.0242(6) 0.0248(7) 0.0189(6) 0.0016(5) -0.0032(5) 0.0026(5)
    N1 0.0191(7) 0.0199(8) 0.0228(8) 0.0043(6) -0.0032(6) 0.0020(6)
    N2 0.0189(7) 0.0153(7) 0.0187(7) -0.0008(6) 0.0001(5) 0.0008(6)
    N3 0.0184(7) 0.0216(8) 0.0171(7) 0.0022(6) -0.0011(6) 0.0020(6)
    N4 0.0184(7) 0.0193(8) 0.0166(7) 0.0032(6) 0.0014(6) 0.0000(6)
    C1 0.0195(8) 0.0131(8) 0.0254(9) 0.0000(7) -0.0025(7) 0.0014(7)
    C2 0.0211(9) 0.0197(9) 0.0315(10) 0.0045(7) 0.0006(8) 0.0030(8)
    C3 0.0265(9) 0.0231(9) 0.0268(9) 0.0049(8) 0.0064(8) 0.0016(8)
    C4 0.0248(9) 0.0220(9) 0.0225(9) 0.0017(7) 0.0004(7) 0.0018(7)
    C5 0.0187(8) 0.0181(9) 0.0248(9) 0.0010(7) -0.0016(7) 0.0016(7)
    C6 0.0190(8) 0.0140(8) 0.0220(8) 0.0005(7) -0.0007(7) 0.0009(7)
    C7 0.0183(8) 0.0127(8) 0.0213(8) -0.0015(6) -0.0020(7) 0.0023(6)
    C8 0.0187(8) 0.0120(8) 0.0254(9) -0.0013(7) -0.0021(7) 0.0031(7)
    C9 0.0173(8) 0.0186(8) 0.0195(8) -0.0036(7) 0.0016(6) 0.0035(7)
    C10 0.0164(8) 0.0136(8) 0.0205(8) -0.0016(6) 0.0017(6) 0.0014(6)
    C11 0.0198(8) 0.0179(8) 0.0194(8) 0.0002(7) 0.0023(7) 0.0013(7)
    C12 0.0243(9) 0.0204(9) 0.0257(9) -0.0013(7) -0.0043(7) 0.0044(7)
    C13 0.0187(8) 0.0167(9) 0.0383(11) 0.0006(7) -0.0014(8) 0.0044(8)
    C14 0.0201(8) 0.0153(8) 0.0339(10) 0.0008(7) 0.0066(7) -0.0026(8)
    C15 0.0214(8) 0.0165(8) 0.0211(8) -0.0007(7) 0.0024(7) -0.0021(7)
_geom_special_details
;
All e.s.d.'s (except the e.s.d. in the dihedral angle between two l.s. planes)
are estimated using the full covariance matrix. The cell e.s.d.'s are taken
into account individually in the estimation of e.s.d.'s in distances, angles
and torsion angles; correlations between e.s.d.'s in cell parameters are only
used when they are defined by crystal symmetry. An approximate (isotropic)
treatment of cell e.s.d.'s is used for estimating e.s.d.'s involving l.s.
planes.
;
loop_
    _geom_bond_atom_site_label_1
    _geom_bond_atom_site_label_2
    _geom_bond_site_symmetry_2
    _geom_bond_distance
    _geom_bond_publ_flag
    S1 C9 . 1.6600(18) ?
    O1 C8 . 1.238(2) ?
    N1 C8 . 1.352(2) ?
    N1 C1 . 1.408(2) ?
    N1 H1N1 . 0.88(2) ?
    N2 C7 . 1.291(2) ?
    N2 N3 . 1.349(2) ?
    N3 C9 . 1.378(2) ?
    N3 H1N3 . 0.87(2) ?
    N4 C9 . 1.343(2) ?
    N4 C10 . 1.416(2) ?
    N4 H1N4 . 0.88(2) ?
    C1 C2 . 1.381(3) ?
    C1 C6 . 1.407(2) ?
    C2 C3 . 1.393(3) ?
    C2 H2A . 0.9500 ?
    C3 C4 . 1.397(2) ?
    C3 H3A . 0.9500 ?
    C4 C5 . 1.389(3) ?
    C4 H4A . 0.9500 ?
    C5 C6 . 1.389(2) ?
    C5 H5A . 0.9500 ?
    C6 C7 . 1.452(2) ?
    C7 C8 . 1.504(2) ?
    C10 C15 . 1.394(2) ?
    C10 C11 . 1.397(2) ?
    C11 C12 . 1.385(2) ?
    C11 H11A . 0.9500 ?
    C12 C13 . 1.386(3) ?
    C12 H12A . 0.9500 ?
    C13 C14 . 1.385(3) ?
    C13 H13A . 0.9500 ?
    C14 C15 . 1.390(2) ?
    C14 H14A . 0.9500 ?
    C15 H15A . 0.9500 ?
loop_
    _geom_angle_atom_site_label_1
    _geom_angle_atom_site_label_2
    _geom_angle_atom_site_label_3
    _geom_angle_site_symmetry_1
    _geom_angle_site_symmetry_3
    _geom_angle
    _geom_angle_publ_flag
    C8 N1 C1 . . 111.31(14) ?
    C8 N1 H1N1 . . 123.0(14) ?
    C1 N1 H1N1 . . 125.7(14) ?
    C7 N2 N3 . . 117.83(14) ?
    N2 N3 C9 . . 120.23(14) ?
    N2 N3 H1N3 . . 118.7(15) ?
    C9 N3 H1N3 . . 120.6(15) ?
    C9 N4 C10 . . 132.49(16) ?
    C9 N4 H1N4 . . 110.5(13) ?
    C10 N4 H1N4 . . 116.9(13) ?
    C2 C1 C6 . . 122.14(16) ?
    C2 C1 N1 . . 128.43(15) ?
    C6 C1 N1 . . 109.42(15) ?
    C1 C2 C3 . . 117.03(16) ?
    C1 C2 H2A . . 121.5 ?
    C3 C2 H2A . . 121.5 ?
    C2 C3 C4 . . 121.63(18) ?
    C2 C3 H3A . . 119.2 ?
    C4 C3 H3A . . 119.2 ?
    C5 C4 C3 . . 120.78(16) ?
    C5 C4 H4A . . 119.6 ?
    C3 C4 H4A . . 119.6 ?
    C6 C5 C4 . . 118.29(16) ?
    C6 C5 H5A . . 120.9 ?
    C4 C5 H5A . . 120.9 ?
    C5 C6 C1 . . 120.11(17) ?
    C5 C6 C7 . . 133.33(16) ?
    C1 C6 C7 . . 106.50(14) ?
    N2 C7 C6 . . 125.83(15) ?
    N2 C7 C8 . . 127.70(16) ?
    C6 C7 C8 . . 106.43(14) ?
    O1 C8 N1 . . 127.51(15) ?
    O1 C8 C7 . . 126.16(16) ?
    N1 C8 C7 . . 106.34(15) ?
    N4 C9 N3 . . 112.68(15) ?
    N4 C9 S1 . . 129.71(14) ?
    N3 C9 S1 . . 117.61(12) ?
    C15 C10 C11 . . 119.98(15) ?
    C15 C10 N4 . . 125.29(15) ?
    C11 C10 N4 . . 114.71(15) ?
    C12 C11 C10 . . 120.19(17) ?
    C12 C11 H11A . . 119.9 ?
    C10 C11 H11A . . 119.9 ?
    C11 C12 C13 . . 120.24(16) ?
    C11 C12 H12A . . 119.9 ?
    C13 C12 H12A . . 119.9 ?
    C14 C13 C12 . . 119.32(16) ?
    C14 C13 H13A . . 120.3 ?
    C12 C13 H13A . . 120.3 ?
    C13 C14 C15 . . 121.48(17) ?
    C13 C14 H14A . . 119.3 ?
    C15 C14 H14A . . 119.3 ?
    C14 C15 C10 . . 118.79(16) ?
    C14 C15 H15A . . 120.6 ?
    C10 C15 H15A . . 120.6 ?
loop_
    _geom_torsion_atom_site_label_1
    _geom_torsion_atom_site_label_2
    _geom_torsion_atom_site_label_3
    _geom_torsion_atom_site_label_4
    _geom_torsion_site_symmetry_1
    _geom_torsion_site_symmetry_2
    _geom_torsion_site_symmetry_3
    _geom_torsion_site_symmetry_4
    _geom_torsion
    _geom_torsion_publ_flag
    C7 N2 N3 C9 . . . . 173.69(15) ?
    C8 N1 C1 C2 . . . . 178.50(18) ?
    C8 N1 C1 C6 . . . . -0.7(2) ?
    C6 C1 C2 C3 . . . . 0.1(3) ?
    N1 C1 C2 C3 . . . . -179.09(17) ?
    C1 C2 C3 C4 . . . . 1.1(3) ?
    C2 C3 C4 C5 . . . . -1.1(3) ?
    C3 C4 C5 C6 . . . . -0.1(3) ?
    C4 C5 C6 C1 . . . . 1.2(3) ?
    C4 C5 C6 C7 . . . . 177.76(18) ?
    C2 C1 C6 C5 . . . . -1.3(3) ?
    N1 C1 C6 C5 . . . . 178.05(15) ?
    C2 C1 C6 C7 . . . . -178.61(16) ?
    N1 C1 C6 C7 . . . . 0.69(19) ?
    N3 N2 C7 C6 . . . . -176.52(15) ?
    N3 N2 C7 C8 . . . . 0.9(3) ?
    C5 C6 C7 N2 . . . . 0.6(3) ?
    C1 C6 C7 N2 . . . . 177.50(16) ?
    C5 C6 C7 C8 . . . . -177.26(19) ?
    C1 C6 C7 C8 . . . . -0.40(18) ?
    C1 N1 C8 O1 . . . . -179.73(17) ?
    C1 N1 C8 C7 . . . . 0.46(18) ?
    N2 C7 C8 O1 . . . . 2.3(3) ?
    C6 C7 C8 O1 . . . . -179.84(16) ?
    N2 C7 C8 N1 . . . . -177.88(17) ?
    C6 C7 C8 N1 . . . . -0.03(18) ?
    C10 N4 C9 N3 . . . . 174.00(16) ?
    C10 N4 C9 S1 . . . . -6.4(3) ?
    N2 N3 C9 N4 . . . . 4.1(2) ?
    N2 N3 C9 S1 . . . . -175.54(12) ?
    C9 N4 C10 C15 . . . . -0.6(3) ?
    C9 N4 C10 C11 . . . . -179.21(17) ?
    C15 C10 C11 C12 . . . . -0.6(3) ?
    N4 C10 C11 C12 . . . . 178.11(15) ?
    C10 C11 C12 C13 . . . . 0.2(3) ?
    C11 C12 C13 C14 . . . . 0.5(3) ?
    C12 C13 C14 C15 . . . . -0.8(3) ?
    C13 C14 C15 C10 . . . . 0.4(3) ?
    C11 C10 C15 C14 . . . . 0.3(2) ?
    N4 C10 C15 C14 . . . . -178.24(16) ?
loop_
    _geom_hbond_atom_site_label_D
    _geom_hbond_atom_site_label_H
    _geom_hbond_atom_site_label_A
    _geom_hbond_site_symmetry_A
    _geom_hbond_distance_DH
    _geom_hbond_distance_HA
    _geom_hbond_distance_DA
    _geom_hbond_angle_DHA
    _geom_hbond_publ_flag
    N1 H1N1 O1 3_767 0.88(2) 2.00(2) 2.8737(18) 173.9(18) yes
    N3 H1N3 O1 . 0.87(2) 2.07(2) 2.7646(18) 136(2) yes
    N4 H1N4 N2 . 0.88(2) 2.05(2) 2.5781(19) 117.4(17) yes
    C11 H11A S1 4_575 0.9500 2.8300 3.6017(19) 139.00 yes
    C15 H15A S1 . 0.9500 2.6000 3.2735(19) 128.00 yes
    C2 H2A Cg3 2_646 0.9500 2.8000 3.510(2) 132.00 yes
    C13 H13A Cg2 2_556 0.9500 2.8200 3.5201(19) 131.00 yes
data_global
_journal_date_recd_electronic     2012-01-11
_journal_date_accepted     2012-01-30
_journal_name_full     'Acta Crystallographica, Section E'
_journal_year     2012
_journal_volume     68
_journal_issue      4
_journal_page_first     o962
_journal_page_last     o963
_journal_paper_category     QO
_journal_paper_doi     10.1107/S160053681200400X
_journal_coeditor_code     WN2464
_publ_contact_author_name     'Siang Guan Teoh'
_publ_contact_author_address
;
School of Chemical Sciences
Universiti Sains Malaysia
Minden
Penang
Malaysia
;
_publ_contact_author_email     sgteoh@usm.my
_publ_contact_author_fax     ?
_publ_contact_author_phone     ?
_publ_section_title
;
(<i>Z</i>)-2-(2-Oxoindolin-3-ylidene)-<i>N</i>-phenylhydrazinecarbothioamide
;
loop_
    _publ_author_name
    _publ_author_footnote
    _publ_author_address
    'Qasem Ali, Amna' .
;
School of Chemical Sciences
Universiti Sains Malaysia
Minden
Penang
Malaysia
and Faculty of Science
Sabha University
Libya
;
    'Eltayeb, Naser Eltaher'
;
Thomson Reuters ResearcherID: E-9395-2011.
;
;
Department of Chemistry
International University of Africa
Sudan
;
    'Teoh, Siang Guan' .
;
School of Chemical Sciences
Universiti Sains Malaysia
Minden
Penang
Malaysia
;
    'Salhin, Abdussalam' .
;
School of Chemical Sciences
Universiti Sains Malaysia
Minden
Penang
Malaysia
;
    'Fun, Hoong-Kun'
;
Thomson Reuters ResearcherID: A-3561-2009.
;
;
X-ray Crystallography Unit
School of Physics
Universiti Sains Malaysia
11800 USM, Penang
Malaysia
;
