# Supplementary material for: (Z)-2-(2-Oxoindolin-3-yl­idene)-N-phenylhydrazinecarbothio­amide
Source: Acta Crystallogr Sect E Struct Rep Online. 2012 Mar 7;68(Pt 4):o962–3. doi: 10.1107/S160053681200400X (PMC3343940; doi:10.1107/S160053681200400X)
Supplement: Supplementary file 2 [file e-68-0o962-Isup2.hkl]

# 
# h,k,l, Fc-squared, Fo-squared, sigma(Fo-squared) and status flag 
# 
data_I
_shelx_title ' l1b_0m in P2(1)/c (100K)' 
_shelx_refln_list_code          4 
_shelx_F_calc_maximum      193.45 
_exptl_crystal_F_000       616.00 
_reflns_d_resolution_high  0.7053 
 
loop_ 
 _symmetry_equiv_pos_as_xyz 
 'x, y, z' 
 '-x, y+1/2, -z+1/2' 
 '-x, -y, -z' 
 'x, -y-1/2, z-1/2' 
 
_cell_length_a     6.3674 
_cell_length_b    15.4594 
_cell_length_c    14.2199 
_cell_angle_alpha  90.000 
_cell_angle_beta   93.383 
_cell_angle_gamma  90.000 
 
_shelx_F_squared_multiplier     1.000 
 
loop_ 
 _refln_index_h 
 _refln_index_k 
 _refln_index_l 
 _refln_F_squared_calc 
 _refln_F_squared_meas 
 _refln_F_squared_sigma 
 _refln_observed_status 
   1   0   0      394.43      362.64     13.81 o 
   2   0   0      530.68      572.06     13.27 o 
   3   0   0     1134.09     1025.84     22.02 o 
   4   0   0     1862.97     1980.38     42.06 o 
   5   0   0       67.91       77.91      9.01 o 
   6   0   0      143.47      133.68     11.05 o 
   7   0   0       97.27       92.01     11.85 o 
   8   0   0      138.50      129.40     24.87 o 
   1   1   0      128.17      134.79      3.43 o 
   2   1   0     2784.53     2684.83     30.55 o 
   3   1   0      393.09      378.69      8.65 o 
   4   1   0      102.03       87.86      5.45 o 
   5   1   0      626.83      590.65     13.15 o 
   6   1   0        1.09       -1.08      2.73 o 
   7   1   0      191.58      206.41     11.02 o 
   8   1   0       57.38       62.09     10.06 o 
   0   2   0        3.89       -1.23      1.23 o 
   1   2   0       31.75       35.30      2.87 o 
   2   2   0      168.64      146.23      3.69 o 
   3   2   0     6953.83     7151.02     64.23 o 
   4   2   0     1066.68     1025.81     17.81 o 
   5   2   0      295.12      305.51     10.02 o 
   6   2   0      878.42      921.27     18.34 o 
   7   2   0       63.26       68.63      7.71 o 
   8   2   0       62.70       67.81     10.10 o 
   1   3   0     2456.47     2437.44     23.54 o 
   2   3   0      377.23      311.17      7.39 o 
   3   3   0      592.63      623.47     10.79 o 
   4   3   0        0.28        0.48      2.08 o 
   5   3   0       19.76       24.00      4.35 o 
   6   3   0      106.92      109.49      8.40 o 
   7   3   0        6.18        4.93      4.20 o 
   8   3   0      216.82      229.46     16.98 o 
   0   4   0    27696.53    27432.61    238.59 o 
   1   4   0    19662.50    19363.24    143.11 o 
   2   4   0     1674.53     1669.78     17.55 o 
   3   4   0     1081.94     1106.77     14.36 o 
   4   4   0      257.43      260.61      8.67 o 
   5   4   0      391.51      386.53     13.42 o 
   6   4   0       53.90       55.44      6.37 o 
   7   4   0       52.06       46.88      7.49 o 
   8   4   0       24.97       13.11      9.98 o 
   1   5   0    10671.98    10941.98     72.81 o 
   2   5   0     2916.79     3042.36     29.06 o 
   3   5   0      103.75      102.80      5.54 o 
   4   5   0       97.05       96.02      7.58 o 
   5   5   0       67.10       53.66      6.71 o 
   6   5   0       62.38       66.07      8.12 o 
   7   5   0      460.16      491.25     20.37 o 
   8   5   0        2.35        2.25      8.73 o 
   0   6   0      107.59      100.50      3.97 o 
   1   6   0       43.64       42.61      2.56 o 
   2   6   0     1185.14     1244.61     15.42 o 
   3   6   0      164.80      159.49      5.12 o 
   4   6   0      153.54      157.45      8.24 o 
   5   6   0      335.02      366.14     14.29 o 
   6   6   0       15.33       11.80      5.28 o 
   7   6   0      133.41      131.33     13.96 o 
   8   6   0       10.96        4.85     10.14 o 
   1   7   0     1648.16     1668.72     16.31 o 
   2   7   0     3886.80     4091.47     41.02 o 
   3   7   0       12.58       11.79      3.18 o 
   4   7   0      104.36      125.54      5.36 o 
   5   7   0       81.32       69.74      8.64 o 
   6   7   0       63.76       63.53     13.38 o 
   7   7   0       32.64       29.68      9.65 o 
   8   7   0      159.37      145.23     32.75 o 
   0   8   0       22.24       32.87      3.24 o 
   1   8   0     2062.97     2142.05     21.46 o 
   2   8   0       80.35       82.78      4.35 o 
   3   8   0      156.51      177.93      6.79 o 
   4   8   0      914.22      888.37     16.00 o 
   5   8   0       74.29       60.82      5.13 o 
   6   8   0       73.38       60.21      9.79 o 
   7   8   0       19.64       19.02     11.40 o 
   8   8   0        1.32       18.29     21.88 o 
   1   9   0      377.16      397.32      7.87 o 
   2   9   0     1594.12     1533.79     36.35 o 
   3   9   0      261.69      291.02      7.96 o 
   4   9   0       66.37       46.61      6.01 o 
   5   9   0        2.94        6.59      4.20 o 
   6   9   0      125.54      141.90     16.05 o 
   7   9   0        2.78       -5.61      8.07 o 
   8   9   0       16.55       38.01     22.15 o 
   0  10   0       15.28       23.97      4.13 o 
   1  10   0      431.98      441.29      9.83 o 
   2  10   0      389.03      375.58      9.32 o 
   3  10   0      267.88      313.86     18.14 o 
   4  10   0       83.09       78.82      7.67 o 
   5  10   0       51.53       48.79      7.08 o 
   6  10   0       45.05       27.87      7.92 o 
   7  10   0       17.70       40.26     13.87 o 
   8  10   0       24.01       32.58     22.57 o 
   1  11   0      473.81      482.69     10.81 o 
   2  11   0      255.84      236.12      9.51 o 
   3  11   0     1025.62      994.91     21.46 o 
   4  11   0      130.00      141.98     10.20 o 
   5  11   0        6.71        1.34      4.87 o 
   6  11   0       15.49       17.48      8.58 o 
   7  11   0       11.45        7.23     10.80 o 
   0  12   0      502.64      501.55     17.65 o 
   1  12   0       58.69       57.62      9.81 o 
   2  12   0      363.34      337.00     10.59 o 
   3  12   0      708.33      696.20     21.17 o 
   4  12   0       27.16       17.27      6.80 o 
   5  12   0      112.06      111.69     13.80 o 
   6  12   0        3.89        0.99      8.80 o 
   7  12   0       18.86       40.73     23.50 o 
   1  13   0        3.53        4.16      3.91 o 
   2  13   0      578.91      608.72     16.65 o 
   3  13   0      336.53      323.74     12.90 o 
   4  13   0       15.27       16.78      5.05 o 
   5  13   0      160.68      173.63     18.81 o 
   6  13   0      172.63      159.69     22.74 o 
   7  13   0       27.74       29.54     22.13 o 
   0  14   0        7.83       17.83      8.23 o 
   1  14   0       88.68       97.61      8.00 o 
   2  14   0       75.00       80.27      8.82 o 
   3  14   0        0.69       -1.01      4.02 o 
   4  14   0      410.46      348.89     20.88 o 
   5  14   0        8.01        5.31      6.96 o 
   6  14   0       28.43        0.94     14.07 o 
   1  15   0      203.72      228.08     13.00 o 
   2  15   0      131.22      153.29     11.11 o 
   3  15   0       88.26       80.74     11.68 o 
   4  15   0        6.71       -5.58      5.58 o 
   5  15   0       48.57       39.03     14.50 o 
   6  15   0       71.18      125.82     32.75 o 
   0  16   0      134.43      136.26     16.45 o 
   1  16   0       37.94       62.27      7.84 o 
   2  16   0        8.26       32.35     15.22 o 
   3  16   0      140.60      133.61     14.95 o 
   4  16   0       96.31       73.63     13.11 o 
   5  16   0        2.14      -10.34     18.02 o 
   6  16   0       66.57       37.02     27.92 o 
   1  17   0        6.29        9.32      8.98 o 
   2  17   0      313.29      331.59     25.21 o 
   3  17   0      184.18      205.97     23.33 o 
   4  17   0       83.39       56.24     16.35 o 
   5  17   0       26.40       13.36     23.03 o 
   0  18   0      118.70      115.00     25.61 o 
   1  18   0      131.67      149.51     28.54 o 
   2  18   0       19.40       31.66     10.61 o 
   3  18   0       37.60       48.83     13.65 o 
   4  18   0       11.81       -6.24      9.98 o 
   5  18   0        3.52       21.33     21.49 o 
   1  19   0        3.81       22.66      8.69 o 
   2  19   0       74.13       71.40     16.86 o 
   3  19   0        6.84       17.29      8.89 o 
   4  19   0        1.38       44.51     24.65 o 
   0  20   0       15.54       45.18     16.22 o 
   1  20   0       96.56      122.00     27.93 o 
   2  20   0      114.75       67.61     15.36 o 
   3  20   0        0.13       19.70     10.63 o 
   1  21   0       87.07       68.73     16.58 o 
   2  21   0      115.65      117.84     18.92 o 
  -8   1   1       39.86       49.30     10.83 o 
  -7   1   1       30.78       29.68      6.43 o 
  -6   1   1      171.17      181.49      9.45 o 
  -5   1   1        6.42        4.32      2.89 o 
  -4   1   1      100.91      114.67      5.80 o 
  -3   1   1       35.03       41.93      3.00 o 
  -2   1   1      130.90      145.54      4.12 o 
  -1   1   1     3903.87     3744.59     36.75 o 
   0   1   1     4326.67     4242.98     70.06 o 
   1   1   1     3907.91     3908.16     39.28 o 
   2   1   1     2049.86     2089.87     23.55 o 
   3   1   1      310.56      326.97      9.19 o 
   4   1   1      646.61      695.79     14.14 o 
   5   1   1       19.86       23.90      3.94 o 
   6   1   1        2.77       -0.34      2.97 o 
   7   1   1       55.54       58.70      6.11 o 
   8   1   1        2.73        6.87      6.31 o 
  -8   2   1       16.15        8.56      9.25 o 
  -7   2   1       24.02       23.71      5.27 o 
  -6   2   1       42.47       43.59      5.55 o 
  -5   2   1       35.84       30.39      4.52 o 
  -4   2   1     1486.70     1536.51     22.22 o 
  -3   2   1     2223.92     2299.85     24.81 o 
  -2   2   1      350.80      353.71      6.98 o 
  -1   2   1      558.32      508.70      7.41 o 
   0   2   1      708.77      708.22      8.32 o 
   1   2   1     3233.72     3092.86     33.04 o 
   2   2   1       32.80       35.08      2.40 o 
   3   2   1      294.85      258.64      9.36 o 
   4   2   1        9.61        6.08      2.53 o 
   5   2   1      436.05      411.48     11.26 o 
   6   2   1      451.27      435.79     12.65 o 
   7   2   1        0.62        1.88      3.52 o 
   8   2   1       32.44       35.71      7.48 o 
  -8   3   1        1.61        0.65      8.70 o 
  -7   3   1       80.00      102.45     10.86 o 
  -6   3   1      180.53      173.32      9.70 o 
  -5   3   1        3.18        0.26      2.84 o 
  -4   3   1     1129.78     1119.71     20.60 o 
  -3   3   1     1564.81     1572.60     20.67 o 
  -2   3   1       80.23       89.77      3.18 o 
  -1   3   1     5537.19     5558.22     41.93 o 
   0   3   1     1882.63     1774.23     19.79 o 
   1   3   1    12068.83    12257.49     96.86 o 
   2   3   1      162.26      168.71      4.36 o 
   3   3   1     1650.02     1860.73     24.51 o 
   4   3   1      288.90      265.94      8.87 o 
   5   3   1      323.84      326.61     11.10 o 
   6   3   1      173.38      175.98      9.65 o 
   7   3   1      138.09      135.71     11.18 o 
   8   3   1       61.37       56.43      8.74 o 
  -8   4   1        3.97       -0.24     12.00 o 
  -7   4   1       47.32       44.76      8.34 o 
  -6   4   1        0.66        3.09      3.93 o 
  -5   4   1        0.08        0.07      2.89 o 
  -4   4   1       14.78       13.87      3.59 o 
  -3   4   1       10.05       14.48      2.20 o 
  -2   4   1     2073.14     2027.71     19.49 o 
  -1   4   1    37422.20    36517.51    252.25 o 
   0   4   1     6832.63     6979.62     49.37 o 
   1   4   1        0.54       -0.14      1.40 o 
   2   4   1      727.28      665.10      9.41 o 
   3   4   1       88.17       56.14      3.99 o 
   4   4   1      535.40      545.50     12.77 o 
   5   4   1      218.27      214.09      9.25 o 
   6   4   1        6.16        7.43      4.49 o 
   7   4   1        0.48        2.76      4.09 o 
   8   4   1       44.91       35.94      8.86 o 
  -8   5   1        5.17       -3.33     10.00 o 
  -7   5   1        5.23        3.72      8.28 o 
  -6   5   1       21.63       21.78      4.82 o 
  -5   5   1      207.12      203.29      9.07 o 
  -4   5   1      388.41      372.52     12.21 o 
  -3   5   1      654.14      662.58     10.83 o 
  -2   5   1      776.59      817.55     10.32 o 
  -1   5   1     6030.48     5927.14     55.14 o 
   0   5   1       23.06       15.25      1.57 o 
   1   5   1     2272.55     2183.48     29.99 o 
   2   5   1     1206.44     1218.46     13.99 o 
   3   5   1     1556.62     1575.69     20.31 o 
   4   5   1      789.07      799.24     15.98 o 
   5   5   1        0.07        1.22      2.80 o 
   6   5   1      919.14      878.42     22.78 o 
   7   5   1        0.57        2.22      6.22 o 
   8   5   1       80.90       77.69     11.44 o 
  -8   6   1        7.87       -1.36     17.17 o 
  -7   6   1       45.31       54.15     19.49 o 
  -6   6   1      159.24      173.92     12.00 o 
  -5   6   1      961.15     1004.55     25.02 o 
  -4   6   1      432.47      464.01     11.11 o 
  -3   6   1       28.55       31.98      2.45 o 
  -2   6   1      907.19      898.99     11.24 o 
  -1   6   1      216.66      211.38      6.77 o 
   0   6   1      252.97      243.64      4.37 o 
   1   6   1      124.71      107.12      3.19 o 
   2   6   1     4643.90     4749.23     47.41 o 
   3   6   1       23.56       32.80      2.86 o 
   4   6   1      359.19      336.49     10.65 o 
   5   6   1        0.82        2.00      4.69 o 
   6   6   1       46.11       37.24      8.19 o 
   7   6   1      214.93      242.24     14.23 o 
   8   6   1       93.26       77.88     13.92 o 
  -8   7   1       51.69       47.04     24.96 o 
  -7   7   1      366.04      426.43     40.89 o 
  -6   7   1       66.31       79.92      9.60 o 
  -5   7   1      104.43      119.32     10.62 o 
  -4   7   1      309.48      285.94      8.00 o 
  -3   7   1      582.09      572.33      9.67 o 
  -2   7   1     2368.55     2503.37     24.22 o 
  -1   7   1       66.58       51.93      3.14 o 
   0   7   1     1565.61     1574.73     14.69 o 
   1   7   1     1129.42     1113.23     14.72 o 
   2   7   1       59.25       94.90      4.91 o 
   3   7   1      303.82      296.43      6.44 o 
   4   7   1      428.66      420.17      9.23 o 
   5   7   1        0.69       -1.80      3.58 o 
   6   7   1        6.66        9.88      5.03 o 
   7   7   1       63.89       56.94      9.85 o 
   8   7   1      249.82      263.92     29.17 o 
  -8   8   1        5.40      -10.06     18.35 o 
  -7   8   1       14.66       16.81     19.69 o 
  -6   8   1      128.68      110.42     11.42 o 
  -5   8   1        6.68       13.93      5.17 o 
  -4   8   1       18.07       20.36      5.12 o 
  -3   8   1       19.07       32.15      7.02 o 
  -2   8   1     8636.59     8617.39     75.60 o 
  -1   8   1     2245.73     2290.31     23.75 o 
   0   8   1       51.58       52.35      3.16 o 
   1   8   1      512.75      459.61      8.00 o 
   2   8   1       21.87       17.26      3.17 o 
   3   8   1        0.39        1.73      4.07 o 
   4   8   1      343.78      365.23     18.24 o 
   5   8   1        5.60        5.45      2.68 o 
   6   8   1        3.16       10.07      6.01 o 
   7   8   1        0.10       -3.21      6.09 o 
   8   8   1       26.89       15.41     12.18 o 
  -8   9   1       30.91       18.32     19.74 o 
  -7   9   1      165.46      219.80     34.06 o 
  -6   9   1        5.22       10.55      8.51 o 
  -5   9   1        4.37        4.09      4.46 o 
  -4   9   1     1642.80     1595.79     24.00 o 
  -3   9   1      517.05      490.03     10.32 o 
  -2   9   1     6421.42     6527.89     64.88 o 
  -1   9   1        1.90       -0.65      1.72 o 
   0   9   1      514.05      480.72      9.99 o 
   1   9   1      199.48      228.31      7.09 o 
   2   9   1      186.73      207.92      7.56 o 
   3   9   1      474.18      495.80     11.82 o 
   4   9   1     1349.48     1291.73     21.49 o 
   5   9   1       73.25       76.90      8.39 o 
   6   9   1      796.07      839.82     31.53 o 
   7   9   1        2.82       -5.08      6.29 o 
   8   9   1       21.53       15.87     14.09 o 
  -8  10   1       74.47       50.65     27.48 o 
  -7  10   1       14.42       11.33     19.51 o 
  -6  10   1       79.19       46.14     16.04 o 
  -5  10   1      677.98      653.70     18.86 o 
  -4  10   1       37.70       40.35      5.96 o 
  -3  10   1      115.16      132.65      6.33 o 
  -2  10   1       19.56       15.77      2.94 o 
  -1  10   1       85.21       84.54      4.98 o 
   0  10   1        2.19        3.73      2.27 o 
   1  10   1     2655.33     2620.11     29.15 o 
   2  10   1        0.47       -1.08      2.24 o 
   3  10   1        1.11        1.68      2.12 o 
   4  10   1      216.99      225.37     11.41 o 
   5  10   1       22.66       13.01      4.30 o 
   6  10   1        3.25        0.90      6.34 o 
   7  10   1        0.76       -3.91      8.06 o 
  -7  11   1      287.33      312.05     42.84 o 
  -6  11   1       32.33       19.31     10.52 o 
  -5  11   1        0.82       -4.84      4.86 o 
  -4  11   1      131.74      124.41      9.41 o 
  -3  11   1       52.43       47.02      6.22 o 
  -2  11   1      499.60      492.43     11.06 o 
  -1  11   1        3.50        1.86      2.86 o 
   0  11   1      736.74      708.86     14.18 o 
   1  11   1      259.29      263.67      9.49 o 
   2  11   1        5.15        3.78      2.62 o 
   3  11   1        1.43        5.42      4.20 o 
   4  11   1       19.13       13.04      4.53 o 
   5  11   1        7.39        3.89      5.72 o 
   6  11   1       24.39       11.91      7.90 o 
   7  11   1        0.10       -5.76     11.07 o 
  -7  12   1        6.45       -0.48     18.35 o 
  -6  12   1       10.14       61.20     21.71 o 
  -5  12   1      254.13      232.18     17.66 o 
  -4  12   1       16.84       21.86      5.30 o 
  -3  12   1      514.14      508.12     15.43 o 
  -2  12   1     1371.47     1306.03     21.82 o 
  -1  12   1       97.18      106.23      7.85 o 
   0  12   1        8.82       10.84      4.52 o 
   1  12   1       21.77       23.97      4.12 o 
   2  12   1        0.15       -0.29      2.58 o 
   3  12   1       15.08       23.12      4.97 o 
   4  12   1        8.96        6.53      4.37 o 
   5  12   1      461.77      482.10     20.30 o 
   6  12   1       15.70       10.33      8.93 o 
   7  12   1       28.44       28.15     14.27 o 
  -7  13   1        1.01       -2.89     20.46 o 
  -6  13   1        1.43        0.07     19.48 o 
  -5  13   1        4.38       -2.94      7.88 o 
  -4  13   1      769.73      702.12     20.12 o 
  -3  13   1      192.80      211.26     17.79 o 
  -2  13   1      446.96      423.39     14.06 o 
  -1  13   1      261.75      255.14     10.87 o 
   0  13   1       65.73       61.07      6.80 o 
   1  13   1        4.97        7.81      3.98 o 
   2  13   1       44.00       50.36      7.34 o 
   3  13   1      595.09      585.21     17.41 o 
   4  13   1       16.71       19.54     11.11 o 
   5  13   1        0.19       -3.11      5.81 o 
   6  13   1      124.57      103.71     17.03 o 
   7  13   1      107.50       81.14     18.64 o 
  -6  14   1       83.89       58.44     26.77 o 
  -5  14   1       27.50       17.43     22.16 o 
  -4  14   1        0.01       -8.15      8.57 o 
  -3  14   1      668.11      647.57     20.33 o 
  -2  14   1       15.77       28.98      5.78 o 
  -1  14   1      136.50      145.12      9.58 o 
   0  14   1      410.20      405.89     13.77 o 
   1  14   1       58.32       58.09      6.45 o 
   2  14   1       30.73       40.45      6.33 o 
   3  14   1      314.28      309.93     13.41 o 
   4  14   1       39.44       40.99      9.63 o 
   5  14   1       66.35       64.98     12.27 o 
   6  14   1       58.65       77.30     17.92 o 
  -6  15   1      158.82      156.93     36.86 o 
  -5  15   1        1.14      -14.44     14.44 o 
  -4  15   1      167.63      159.27     21.00 o 
  -3  15   1      231.10      253.92     17.31 o 
  -2  15   1       16.11       39.62     12.30 o 
  -1  15   1       31.93       36.72      8.07 o 
   0  15   1      269.38      276.01     14.07 o 
   1  15   1        7.52       15.60      5.20 o 
   2  15   1       62.33       73.11      8.74 o 
   3  15   1        3.00        0.60      5.55 o 
   4  15   1       25.45        8.47      7.30 o 
   5  15   1       19.95        9.24      8.13 o 
   6  15   1        2.91        1.85     11.90 o 
  -6  16   1        0.02       11.09     21.46 o 
  -5  16   1        3.93        1.56     21.69 o 
  -4  16   1      169.50      134.39     20.24 o 
  -3  16   1      857.64      831.71     38.77 o 
  -2  16   1       48.15       54.44     13.60 o 
  -1  16   1       65.55       84.42      9.17 o 
   0  16   1        0.25       11.96      5.01 o 
   1  16   1       18.73       31.45      6.92 o 
   2  16   1       35.98       44.12     12.23 o 
   3  16   1       29.95       35.36      9.52 o 
   4  16   1       85.96       60.55     11.77 o 
   5  16   1       77.03       71.70     13.09 o 
   6  16   1        0.04       14.21     11.89 o 
  -5  17   1       92.24       92.21     29.92 o 
  -4  17   1      114.49       73.10     28.97 o 
  -3  17   1        3.98       12.05     14.27 o 
  -2  17   1        3.73        4.21      8.56 o 
  -1  17   1      234.87      256.46     15.24 o 
   0  17   1      107.07      130.97     13.53 o 
   1  17   1        0.00        8.54      8.00 o 
   2  17   1      341.39      312.09     53.13 o 
   3  17   1       61.56       41.33     10.02 o 
   4  17   1        3.28        3.41      8.26 o 
   5  17   1       39.36       39.46     10.81 o 
  -5  18   1       48.85       44.40     27.44 o 
  -4  18   1      122.58      126.15     32.51 o 
  -3  18   1       78.09       81.58     16.19 o 
  -2  18   1       89.12      118.61     26.81 o 
  -1  18   1       31.61       25.91      9.54 o 
   0  18   1        2.27        9.96      9.73 o 
   1  18   1        0.08       11.44      9.20 o 
   2  18   1        7.77        4.39     13.49 o 
   3  18   1       98.80       97.78     17.83 o 
   4  18   1        0.18       -1.47     13.05 o 
   5  18   1       40.85       -4.47     21.19 o 
  -4  19   1        0.06      -18.48     18.48 o 
  -3  19   1        1.48       15.85     21.28 o 
  -2  19   1       18.06       39.69     13.52 o 
  -1  19   1       26.41       58.04     24.60 o 
   0  19   1       53.97       72.58     14.30 o 
   1  19   1       15.57       33.57     11.17 o 
   2  19   1        2.16       13.77      9.21 o 
   3  19   1        1.28        4.81      8.62 o 
   4  19   1       15.11        8.59     12.51 o 
  -3  20   1       42.55       27.31     22.40 o 
  -2  20   1      113.51      126.14     19.09 o 
  -1  20   1        0.51       18.50     21.91 o 
   0  20   1        0.07       24.97      9.98 o 
   1  20   1        2.47       26.43     10.64 o 
   2  20   1       61.39       57.35     15.40 o 
   3  20   1        0.62       18.90     10.46 o 
  -2  21   1      125.97      136.27     19.75 o 
  -1  21   1      224.45      198.84     23.17 o 
   0  21   1      146.39      134.43     18.07 o 
   1  21   1       12.10       19.03     16.68 o 
   2  21   1       74.64       60.00     15.20 o 
  -7   0   2       20.80       27.93      8.51 o 
  -6   0   2      905.57      895.82     25.76 o 
  -5   0   2       44.22       36.90      9.62 o 
  -4   0   2       35.16       18.80      5.25 o 
  -3   0   2     1057.37     1064.11     20.79 o 
  -2   0   2      429.31      453.32     17.16 o 
  -1   0   2     1873.96     1901.93     25.27 o 
   0   0   2       49.28       39.03      1.81 o 
   1   0   2        1.93       -2.73      2.73 o 
   2   0   2    18529.71    18520.65    231.32 o 
   3   0   2      109.70       98.01      9.87 o 
   4   0   2     2069.90     2247.93     42.70 o 
   5   0   2      204.54      196.65     12.77 o 
   6   0   2       88.03       91.58     11.09 o 
   7   0   2        9.75        9.49      6.38 o 
   8   0   2       15.00       21.19      8.34 o 
  -9   1   2      122.97      165.03     29.59 o 
  -8   1   2       18.50       63.52     18.22 o 
  -7   1   2        5.12       10.06      4.88 o 
  -6   1   2      573.02      583.17     14.43 o 
  -5   1   2     1520.04     1491.33     22.65 o 
  -4   1   2      400.67      443.92     10.99 o 
  -3   1   2     1078.15     1030.75     14.21 o 
  -2   1   2     2637.44     2571.28     28.07 o 
  -1   1   2     2817.64     2743.93     19.53 o 
   0   1   2     9716.24     9219.71     73.26 o 
   1   1   2     7663.34     7549.63    113.52 o 
   2   1   2        3.13        2.68      1.36 o 
   3   1   2      436.30      502.84     11.87 o 
   4   1   2      723.13      670.18     15.74 o 
   5   1   2     1116.14     1057.40     20.34 o 
   6   1   2     1066.53     1054.39     20.44 o 
   7   1   2      567.06      582.07     19.54 o 
   8   1   2       15.96       19.16      6.37 o 
  -8   2   2       78.42       60.30     22.28 o 
  -7   2   2      248.47      289.81     12.23 o 
  -6   2   2      124.81      129.88      8.33 o 
  -5   2   2       84.31       96.54      7.15 o 
  -4   2   2     1816.48     1765.98     23.81 o 
  -3   2   2      618.19      595.56      9.77 o 
  -2   2   2      212.36      220.89      5.21 o 
  -1   2   2     5156.44     5350.92     35.20 o 
   0   2   2      808.17      842.06      8.12 o 
   1   2   2        5.71        1.76      1.08 o 
   2   2   2        9.81       14.45      2.03 o 
   3   2   2       71.81       44.81      4.28 o 
   4   2   2       24.55       15.40      3.52 o 
   5   2   2      461.63      451.15     13.18 o 
   6   2   2      604.13      606.34     15.30 o 
   7   2   2       77.39       52.16      6.99 o 
   8   2   2      229.72      274.34     21.26 o 
  -8   3   2      158.28      181.19     21.55 o 
  -7   3   2       46.06       48.28      8.43 o 
  -6   3   2      251.90      270.60     14.44 o 
  -5   3   2      632.29      625.11     15.23 o 
  -4   3   2        9.73       12.79      3.38 o 
  -3   3   2      140.59      191.76      5.54 o 
  -2   3   2     1569.77     1515.76     17.02 o 
  -1   3   2     6398.67     6578.37     41.07 o 
   0   3   2      891.21      888.11      9.09 o 
   1   3   2     1675.53     1685.28     14.27 o 
   2   3   2     2342.43     2460.05     22.53 o 
   3   3   2      274.40      197.11      6.28 o 
   4   3   2      948.62      913.61     17.35 o 
   5   3   2      104.67      106.66      7.76 o 
   6   3   2       24.00       14.90      3.95 o 
   7   3   2      270.14      275.47     16.14 o 
   8   3   2       56.53       73.01     11.07 o 
  -8   4   2       13.52       12.03     10.50 o 
  -7   4   2        0.20       -4.78     11.48 o 
  -6   4   2      118.02      107.33      8.54 o 
  -5   4   2      414.17      440.99     17.93 o 
  -4   4   2        9.93        8.73      3.07 o 
  -3   4   2       10.55        6.43      2.17 o 
  -2   4   2       82.29       87.30      2.49 o 
  -1   4   2     1885.10     1797.73     14.09 o 
   0   4   2      545.70      550.14      6.63 o 
   1   4   2     2291.09     2356.52     18.65 o 
   2   4   2     1825.25     1849.36     17.58 o 
   3   4   2     1516.95     1462.53     19.62 o 
   4   4   2     1089.01     1082.94     19.32 o 
   5   4   2      229.67      239.16      9.98 o 
   6   4   2        1.30       -0.86      3.07 o 
   7   4   2       92.45      104.30     11.78 o 
   8   4   2       19.58       27.76      8.49 o 
  -8   5   2       62.49       42.67     21.60 o 
  -7   5   2       42.13       30.03     11.78 o 
  -6   5   2      227.71      205.36     10.87 o 
  -5   5   2     2067.14     2050.25     32.48 o 
  -4   5   2        8.55        6.00      3.88 o 
  -3   5   2     1551.50     1478.27     17.96 o 
  -2   5   2      492.98      453.41      6.36 o 
  -1   5   2     3893.78     4052.27     29.24 o 
   0   5   2      406.77      362.34      6.82 o 
   1   5   2     1596.18     1629.18     16.48 o 
   2   5   2      330.44      315.01      6.01 o 
   3   5   2      569.51      617.54     11.56 o 
   4   5   2      728.81      683.25     14.91 o 
   5   5   2      210.73      233.01      9.79 o 
   6   5   2      136.62      142.33     11.25 o 
   7   5   2      295.02      342.04     17.78 o 
   8   5   2        6.56        0.60      6.18 o 
  -8   6   2      125.12      120.70     30.08 o 
  -7   6   2       55.08       52.17     21.01 o 
  -6   6   2      111.73       80.79     13.97 o 
  -5   6   2      338.15      331.08     14.21 o 
  -4   6   2      120.16      131.67      9.57 o 
  -3   6   2      514.35      482.37      7.28 o 
  -2   6   2      474.96      498.32      8.33 o 
  -1   6   2     1527.52     1560.30     13.18 o 
   0   6   2       46.53       50.40      2.42 o 
   1   6   2      229.18      228.10      5.60 o 
   2   6   2      216.53      194.96      5.73 o 
   3   6   2        0.04        3.77      2.01 o 
   4   6   2      120.05      118.15      6.33 o 
   5   6   2       26.17       20.98      5.16 o 
   6   6   2       29.09       21.27      6.01 o 
   7   6   2       26.24       21.89      7.27 o 
   8   6   2       39.22       28.22      8.90 o 
  -8   7   2      176.22      232.17     37.74 o 
  -7   7   2       10.00       16.45     17.98 o 
  -6   7   2       87.05       96.72     18.73 o 
  -5   7   2        7.15        4.90      5.51 o 
  -4   7   2      228.60      223.52      8.27 o 
  -3   7   2        4.16        2.30      2.28 o 
  -2   7   2      244.13      245.38      6.07 o 
  -1   7   2        7.56        7.10      1.43 o 
   0   7   2      537.52      536.29      7.44 o 
   1   7   2     1832.15     1745.67     18.13 o 
   2   7   2      707.09      802.70     13.71 o 
   3   7   2      603.49      582.39      9.77 o 
   4   7   2       53.53       67.66      4.23 o 
   5   7   2        0.41       -1.83      3.70 o 
   6   7   2       13.85        2.93      4.33 o 
   7   7   2       73.50       58.96     10.07 o 
   8   7   2       10.91        6.56      6.85 o 
  -8   8   2       66.39      148.44     30.96 o 
  -7   8   2       64.08      105.48     24.22 o 
  -6   8   2       18.35       15.50     18.58 o 
  -5   8   2      275.70      249.00      9.10 o 
  -4   8   2        7.38        5.93      5.61 o 
  -3   8   2      442.98      462.30      9.55 o 
  -2   8   2     5952.08     6148.79     51.35 o 
  -1   8   2      801.41      865.00     10.02 o 
   0   8   2      155.63      167.53      4.68 o 
   1   8   2     1118.17     1144.62     15.67 o 
   2   8   2      656.67      729.60     13.65 o 
   3   8   2       89.54      113.98      8.55 o 
   4   8   2      419.84      437.06     11.27 o 
   5   8   2      150.93      145.61      9.81 o 
   6   8   2       91.99      104.11     11.75 o 
   7   8   2       72.71       66.86     10.80 o 
   8   8   2       94.53       83.80     18.37 o 
  -8   9   2       57.83       40.80     23.51 o 
  -7   9   2        0.44      -15.47     15.47 o 
  -6   9   2        5.44        7.83     15.58 o 
  -5   9   2      374.44      308.89     21.22 o 
  -4   9   2       83.70       87.88      6.06 o 
  -3   9   2      181.80      175.37      8.98 o 
  -2   9   2      146.89      137.69      7.02 o 
  -1   9   2      587.75      597.39      8.81 o 
   0   9   2        0.12        2.48      1.90 o 
   1   9   2       24.76       31.13      2.95 o 
   2   9   2       20.73       13.94      3.56 o 
   3   9   2        6.77        4.94      3.13 o 
   4   9   2       95.85       98.65      6.42 o 
   5   9   2        5.82        8.82      4.88 o 
   6   9   2       19.53       18.24      7.26 o 
   7   9   2       38.41       23.03     12.16 o 
   8   9   2       75.38       52.01     24.87 o 
  -8  10   2       79.67      131.15     31.78 o 
  -7  10   2        2.52       -3.07     16.18 o 
  -6  10   2      134.36      148.85     29.00 o 
  -5  10   2        5.45       -1.71     10.56 o 
  -4  10   2       30.98       15.29      6.97 o 
  -3  10   2       30.93       36.26      5.37 o 
  -2  10   2       35.62       41.34      4.32 o 
  -1  10   2        1.15       -1.88      2.10 o 
   0  10   2        1.09        1.17      3.01 o 
   1  10   2      248.36      236.34      7.41 o 
   2  10   2       59.50       53.75      4.59 o 
   3  10   2       64.32       69.39      5.76 o 
   4  10   2        2.34       -1.97      4.50 o 
   5  10   2      186.59      173.04     12.34 o 
   6  10   2       50.72       50.47     11.53 o 
   7  10   2        0.57       -8.75      8.92 o 
  -7  11   2      101.87      127.69     29.76 o 
  -6  11   2       85.17       75.31     22.70 o 
  -5  11   2        2.60       -0.60     13.47 o 
  -4  11   2       95.84       75.85      9.01 o 
  -3  11   2        0.24       -1.24      5.49 o 
  -2  11   2       30.72       34.76      4.64 o 
  -1  11   2      220.19      207.28      9.30 o 
   0  11   2      102.77      104.21      5.70 o 
   1  11   2      148.24      160.55      9.29 o 
   2  11   2      117.72      112.88      6.53 o 
   3  11   2       49.19       49.82      6.43 o 
   4  11   2       15.37       14.46      4.74 o 
   5  11   2       44.73       56.44      7.97 o 
   6  11   2       31.40       47.63     19.20 o 
   7  11   2       69.68       69.17     13.63 o 
  -7  12   2      139.56      150.55     33.21 o 
  -6  12   2        1.57       -3.65     18.06 o 
  -5  12   2        8.31      -12.48     17.64 o 
  -4  12   2        0.01       -5.62      6.22 o 
  -3  12   2     4739.29     4595.45     64.82 o 
  -2  12   2       51.99       52.71      5.72 o 
  -1  12   2        1.93       -1.56      3.65 o 
   0  12   2      385.22      380.30     13.12 o 
   1  12   2      464.16      456.67     12.13 o 
   2  12   2      171.73      174.34      8.31 o 
   3  12   2      180.10      198.52     10.69 o 
   4  12   2       12.45        3.75      4.20 o 
   5  12   2       22.55       19.70      7.90 o 
   6  12   2        5.03        7.35      7.32 o 
   7  12   2       26.82       25.94     10.85 o 
  -7  13   2       29.87        2.16     24.40 o 
  -6  13   2        3.43      -11.77     16.94 o 
  -5  13   2      130.76      156.82     32.16 o 
  -4  13   2      335.25      284.24     19.43 o 
  -3  13   2      772.41      764.12     23.93 o 
  -2  13   2     1244.78     1217.68     27.14 o 
  -1  13   2       33.61       29.38      9.57 o 
   0  13   2      198.94      211.51     10.78 o 
   1  13   2        3.76        6.40      4.13 o 
   2  13   2        2.58        6.41      4.42 o 
   3  13   2       36.21       27.88      5.28 o 
   4  13   2      133.04      140.02     12.24 o 
   5  13   2      182.22      204.29     19.19 o 
   6  13   2       64.35       51.23     12.02 o 
   7  13   2       15.66        0.50     14.65 o 
  -6  14   2      139.32      132.74     34.66 o 
  -5  14   2        2.40      -10.65     15.78 o 
  -4  14   2       22.60       32.54     21.35 o 
  -3  14   2       10.69       25.33      5.87 o 
  -2  14   2       54.50       72.21      9.02 o 
  -1  14   2       81.14      112.36     10.20 o 
   0  14   2      351.34      346.18     12.91 o 
   1  14   2       25.91       33.19      5.43 o 
   2  14   2       34.67       50.25      5.73 o 
   3  14   2       26.58       32.54      8.29 o 
   4  14   2      196.34      156.23     16.79 o 
   5  14   2        0.79        8.32      6.79 o 
   6  14   2       99.50       94.64     15.20 o 
  -6  15   2       44.08       37.32     24.55 o 
  -5  15   2        0.09      -10.54     18.42 o 
  -4  15   2        0.14       15.48     20.12 o 
  -3  15   2      220.97      289.93     15.41 o 
  -2  15   2       12.69       19.60     11.29 o 
  -1  15   2       60.34       65.22      8.05 o 
   0  15   2      161.23      183.58     12.93 o 
   1  15   2       29.42       27.53      6.06 o 
   2  15   2       79.82       75.24      8.52 o 
   3  15   2       30.12       40.10      9.28 o 
   4  15   2        7.18       -0.29      6.28 o 
   5  15   2        0.66       -3.78     10.66 o 
   6  15   2        1.31       -7.13      7.66 o 
  -6  16   2       63.18       54.63     28.42 o 
  -5  16   2       33.22       51.90     26.82 o 
  -4  16   2      368.96      332.08     45.85 o 
  -3  16   2     1301.13     1214.15     45.06 o 
  -2  16   2       18.85       15.92     17.95 o 
  -1  16   2       45.94       85.31      8.76 o 
   0  16   2       33.15       43.32      6.99 o 
   1  16   2       13.62       22.52      6.25 o 
   2  16   2        9.12        9.56      8.69 o 
   3  16   2       17.35       29.29      8.22 o 
   4  16   2        0.02       -6.12      6.12 o 
   5  16   2        1.61        5.87      7.67 o 
   6  16   2       44.76       37.40     15.93 o 
  -5  17   2       49.59       68.62     26.56 o 
  -4  17   2      846.29      719.76     57.44 o 
  -3  17   2       67.28       63.80     18.40 o 
  -2  17   2      282.71      296.35     36.92 o 
  -1  17   2      136.70      177.45     19.48 o 
   0  17   2      239.34      240.39     16.91 o 
   1  17   2        3.41       17.30      8.71 o 
   2  17   2       16.07       25.58     10.97 o 
   3  17   2        3.60        7.96      6.99 o 
   4  17   2      183.18      177.18     18.90 o 
   5  17   2       20.14       24.72      9.48 o 
  -5  18   2        2.12        0.41     20.92 o 
  -4  18   2      140.09       90.91     29.47 o 
  -3  18   2       58.97       34.29     23.51 o 
  -2  18   2       58.00       71.04     28.96 o 
  -1  18   2      476.68      468.43     45.17 o 
   0  18   2        9.03       15.60      8.66 o 
   1  18   2        1.81        9.85      9.12 o 
   2  18   2      298.30      302.18     25.32 o 
   3  18   2        2.99        4.34      9.16 o 
   4  18   2       29.94       16.94      9.79 o 
   5  18   2        0.70        5.88      8.67 o 
  -4  19   2        3.50      -19.35     19.35 o 
  -3  19   2       22.47       27.83     21.70 o 
  -2  19   2      228.40      212.82     23.32 o 
  -1  19   2      312.64      296.87     24.74 o 
   0  19   2        4.62       18.86     14.68 o 
   1  19   2       28.97       53.17     13.33 o 
   2  19   2       53.89       55.85     14.67 o 
   3  19   2        7.58       12.55     10.48 o 
   4  19   2        0.66       -3.30     11.54 o 
  -3  20   2        0.65        2.19     18.38 o 
  -2  20   2      304.86      291.33     24.52 o 
  -1  20   2       19.19       35.78     10.74 o 
   0  20   2       27.31       46.72     13.27 o 
   1  20   2       34.81       68.67     13.53 o 
   2  20   2       18.61       15.71     10.15 o 
   3  20   2      132.01       88.38     18.79 o 
  -2  21   2       61.59       75.33     25.74 o 
  -1  21   2      101.94      133.13     18.08 o 
   0  21   2        9.94       36.78     12.02 o 
   1  21   2      210.90      216.19     25.98 o 
   2  21   2        6.81        1.91     16.48 o 
  -8   1   3       51.89       67.56     14.78 o 
  -7   1   3      107.68      109.86     12.20 o 
  -6   1   3        0.22       -0.17      3.07 o 
  -5   1   3      317.40      303.90      8.84 o 
  -4   1   3     1187.93     1212.18     15.20 o 
  -3   1   3        0.92        3.11      1.93 o 
  -2   1   3      201.03      199.32      6.02 o 
  -1   1   3       15.36       12.13      1.12 o 
   0   1   3      924.88      944.90      9.87 o 
   1   1   3       96.55       80.00      3.36 o 
   2   1   3     2287.58     2302.76     29.45 o 
   3   1   3      426.42      456.40     11.63 o 
   4   1   3      324.82      327.18     11.03 o 
   5   1   3      175.64      168.42      9.28 o 
   6   1   3       81.19       75.81      7.42 o 
   7   1   3       60.30       51.18      7.43 o 
   8   1   3       35.35       32.95      7.69 o 
  -8   2   3       16.77       41.97     18.20 o 
  -7   2   3       20.43       10.88      9.48 o 
  -6   2   3       12.36       12.69      5.10 o 
  -5   2   3      132.83      154.53     11.76 o 
  -4   2   3        0.02       -0.27      1.66 o 
  -3   2   3      115.15      106.39      3.68 o 
  -2   2   3      359.45      399.87      6.12 o 
  -1   2   3     1012.97     1020.05      9.07 o 
   0   2   3     1318.02     1233.13     11.79 o 
   1   2   3      187.44      153.32      4.95 o 
   2   2   3        4.19        3.54      1.15 o 
   3   2   3      224.36      212.79      8.54 o 
   4   2   3        0.70        2.92      2.49 o 
   5   2   3      459.66      455.98     13.52 o 
   6   2   3      102.95      117.94      8.28 o 
   7   2   3      291.73      306.77     14.71 o 
   8   2   3      103.12      111.41     13.33 o 
  -8   3   3       42.63       69.64     22.12 o 
  -7   3   3      214.14      212.63     13.78 o 
  -6   3   3        4.28       12.88      7.09 o 
  -5   3   3     1198.04     1168.92     19.34 o 
  -4   3   3      256.18      253.65      9.09 o 
  -3   3   3     1118.16     1167.04     15.56 o 
  -2   3   3       66.23       56.38      2.04 o 
  -1   3   3     2942.28     2940.42     20.15 o 
   0   3   3        5.64        3.19      1.43 o 
   1   3   3      936.36      916.94     10.09 o 
   2   3   3       52.04       35.32      2.71 o 
   3   3   3      534.52      555.36     11.08 o 
   4   3   3        6.64        7.74      2.76 o 
   5   3   3      737.88      685.30     16.67 o 
   6   3   3      529.05      504.28     14.26 o 
   7   3   3      324.20      301.15     16.58 o 
   8   3   3       49.54       47.63      9.96 o 
  -7   4   3      618.49      565.28     28.27 o 
  -6   4   3      137.33      108.94     14.75 o 
  -5   4   3      485.84      448.15     13.84 o 
  -4   4   3      329.60      337.62      9.33 o 
  -3   4   3       75.18      115.03      4.14 o 
  -2   4   3       53.67       57.65      2.65 o 
  -1   4   3      509.10      516.45      5.70 o 
   0   4   3      225.39      199.08      5.35 o 
   1   4   3     2341.31     2321.15     19.26 o 
   2   4   3      653.52      637.12      9.31 o 
   3   4   3     2410.59     2510.97     29.27 o 
   4   4   3        0.34       -1.09      1.89 o 
   5   4   3       37.66       27.94      4.93 o 
   6   4   3       21.84       17.40      4.78 o 
   7   4   3      378.93      417.07     20.54 o 
   8   4   3      139.75      154.63     15.69 o 
  -8   5   3        1.49       -5.59     16.84 o 
  -7   5   3      109.71       93.64     15.47 o 
  -6   5   3        0.31        9.90      9.28 o 
  -5   5   3       39.11       56.19     10.34 o 
  -4   5   3      157.92      152.46      9.56 o 
  -3   5   3        0.73        1.73      2.23 o 
  -2   5   3       58.57       56.82      3.12 o 
  -1   5   3       61.46       81.11      2.58 o 
   0   5   3      227.53      246.61      4.58 o 
   1   5   3     1978.68     1988.72     18.01 o 
   2   5   3       98.33      140.25      4.23 o 
   3   5   3      518.11      472.24      8.51 o 
   4   5   3        8.71       12.93      3.06 o 
   5   5   3     1086.03     1060.86     21.47 o 
   6   5   3       85.78       76.36      9.01 o 
   7   5   3       98.24      105.31     12.26 o 
   8   5   3      111.33      151.18     15.81 o 
  -8   6   3       52.96       56.04     22.07 o 
  -7   6   3        2.56       -4.56     15.65 o 
  -6   6   3      100.87       90.22     14.47 o 
  -5   6   3      217.63      249.85     13.89 o 
  -4   6   3       86.91      102.01      7.65 o 
  -3   6   3      638.44      611.00      8.74 o 
  -2   6   3      431.57      451.94      7.11 o 
  -1   6   3       17.74       23.58      2.15 o 
   0   6   3      525.60      518.09      7.02 o 
   1   6   3       20.17       27.00      2.18 o 
   2   6   3        3.70        5.06      1.32 o 
   3   6   3        2.03        1.10      1.26 o 
   4   6   3     1635.96     1558.71     19.59 o 
   5   6   3       63.38       52.63      7.03 o 
   6   6   3      158.66      177.13     12.89 o 
   7   6   3      248.76      235.57     17.96 o 
   8   6   3        4.92        9.16      7.56 o 
  -8   7   3      242.74      240.69     36.44 o 
  -7   7   3      161.89      148.37     26.87 o 
  -6   7   3       13.19        4.14     15.55 o 
  -5   7   3     1372.43     1301.50     40.02 o 
  -4   7   3      388.74      375.88     11.84 o 
  -3   7   3        6.29        7.43      2.11 o 
  -2   7   3      951.88      995.96     12.08 o 
  -1   7   3      678.22      635.35      8.13 o 
   0   7   3      154.58      151.06      4.20 o 
   1   7   3        0.38       -0.41      1.32 o 
   2   7   3      153.98      136.74      4.66 o 
   3   7   3     1216.71     1246.98     16.41 o 
   4   7   3      599.67      566.68     12.00 o 
   5   7   3      872.07      797.19     15.93 o 
   6   7   3       17.23       17.79      8.37 o 
   7   7   3       27.58       21.99      7.56 o 
   8   7   3      109.27      123.76     15.01 o 
  -8   8   3       22.34       15.38     20.08 o 
  -7   8   3       70.34       86.91     25.18 o 
  -6   8   3      110.86      124.69     24.12 o 
  -5   8   3      264.82      233.33     13.80 o 
  -4   8   3      892.43      827.03     16.12 o 
  -3   8   3      170.55      171.72      5.35 o 
  -2   8   3      369.35      319.26      7.52 o 
  -1   8   3       29.50       30.04      2.64 o 
   0   8   3      992.50      943.83     11.69 o 
   1   8   3      881.17      858.77     10.85 o 
   2   8   3      941.63      988.04     16.60 o 
   3   8   3      912.73      888.58     16.36 o 
   4   8   3        2.25       -0.02      3.02 o 
   5   8   3        2.49        1.18      3.50 o 
   6   8   3       36.08       41.62      8.44 o 
   7   8   3      111.83      134.74     14.11 o 
   8   8   3      365.02      360.11     22.56 o 
  -8   9   3        0.26       25.65     20.08 o 
  -7   9   3      153.75      166.84     31.68 o 
  -6   9   3      181.14      193.70     30.14 o 
  -5   9   3      251.86      249.32     21.63 o 
  -4   9   3        0.70        4.06      3.56 o 
  -3   9   3       54.24       57.45      4.63 o 
  -2   9   3        0.09        0.69      1.70 o 
  -1   9   3     1120.27     1095.99     13.18 o 
   0   9   3     1937.42     1989.84     20.01 o 
   1   9   3        3.03        1.54      1.58 o 
   2   9   3      110.67       99.50      7.43 o 
   3   9   3      261.62      260.99      8.96 o 
   4   9   3        0.02       -1.82      3.28 o 
   5   9   3      477.69      483.70     17.05 o 
   6   9   3      310.20      331.82     21.48 o 
   7   9   3       92.11       85.88     15.20 o 
   8   9   3      100.64      114.17     17.69 o 
  -7  10   3       36.41       54.03     22.16 o 
  -6  10   3      309.31      292.83     37.10 o 
  -5  10   3        2.92       -6.38      9.16 o 
  -4  10   3       90.80       86.38      8.24 o 
  -3  10   3     1247.77     1274.18     21.88 o 
  -2  10   3      500.99      488.48     12.27 o 
  -1  10   3       25.47       24.73      3.58 o 
   0  10   3       84.51       81.95      5.25 o 
   1  10   3      935.88      909.52     14.87 o 
   2  10   3        9.27        6.93      2.62 o 
   3  10   3     1103.96     1052.45     19.38 o 
   4  10   3        0.33        1.94      3.67 o 
   5  10   3      117.05      112.52     11.26 o 
   6  10   3      120.75      110.62     15.16 o 
   7  10   3        1.00       -2.71      7.44 o 
  -7  11   3       74.92       56.10     24.75 o 
  -6  11   3       69.92       67.58     24.61 o 
  -5  11   3       25.45       33.85     13.31 o 
  -4  11   3     1258.23     1144.95     39.73 o 
  -3  11   3        2.26        7.68      5.79 o 
  -2  11   3      195.96      192.14      7.63 o 
  -1  11   3      513.10      495.46     12.12 o 
   0  11   3      487.01      479.84     10.70 o 
   1  11   3        1.70        8.80      3.38 o 
   2  11   3      826.02      805.16     14.89 o 
   3  11   3        5.16        3.18      3.41 o 
   4  11   3      149.15      137.20     10.67 o 
   5  11   3       80.72       94.20     10.55 o 
   6  11   3        0.20       -1.91      6.75 o 
   7  11   3       40.40       25.90     10.69 o 
  -7  12   3       13.23       -7.78     22.05 o 
  -6  12   3      151.03      164.35     32.58 o 
  -5  12   3       51.43       24.93     20.85 o 
  -4  12   3      537.07      492.48     37.39 o 
  -3  12   3      943.41      978.58     40.10 o 
  -2  12   3        9.00        9.25      3.72 o 
  -1  12   3      180.07      176.79      8.59 o 
   0  12   3      499.86      477.36     12.47 o 
   1  12   3      192.34      191.22      9.56 o 
   2  12   3      442.85      435.63     12.35 o 
   3  12   3        6.41       11.61      3.96 o 
   4  12   3        0.03        3.47      4.24 o 
   5  12   3       12.38       19.96      8.17 o 
   6  12   3       72.65       93.04     20.12 o 
   7  12   3       40.80       40.01     11.87 o 
  -7  13   3      110.04       87.47     32.02 o 
  -6  13   3       17.05      -11.96     20.09 o 
  -5  13   3       72.03       79.53     24.59 o 
  -4  13   3       17.36       14.99     19.35 o 
  -3  13   3       95.30      121.47     10.51 o 
  -2  13   3        5.55       15.31      4.20 o 
  -1  13   3       92.68       96.39      8.30 o 
   0  13   3       80.45       92.62      7.89 o 
   1  13   3      219.61      245.99      9.59 o 
   2  13   3       59.87       44.81      7.52 o 
   3  13   3      122.63      123.01     10.21 o 
   4  13   3       12.03       12.55      7.60 o 
   5  13   3       44.71       36.72      9.68 o 
   6  13   3        2.23       -2.03      7.36 o 
   7  13   3       88.71       91.93     16.06 o 
  -6  14   3        1.37        0.98     19.41 o 
  -5  14   3        7.30       30.55     20.10 o 
  -4  14   3      158.14      211.25     34.42 o 
  -3  14   3      614.37      612.52     31.35 o 
  -2  14   3       52.69       63.99      6.72 o 
  -1  14   3       54.44       56.88      7.69 o 
   0  14   3      231.14      220.12     10.57 o 
   1  14   3      498.71      504.84     20.39 o 
   2  14   3        0.55        7.78      5.82 o 
   3  14   3       22.30       28.84      6.06 o 
   4  14   3       53.05       29.83      9.33 o 
   5  14   3      114.47      126.32     15.89 o 
   6  14   3        7.05        7.64      8.43 o 
  -6  15   3        0.77        2.11     22.18 o 
  -5  15   3       32.17       41.25     23.66 o 
  -4  15   3       91.74       60.60     26.42 o 
  -3  15   3       64.47       46.42     32.15 o 
  -2  15   3      599.97      566.23     16.84 o 
  -1  15   3      396.59      392.36     15.64 o 
   0  15   3      194.99      188.37     13.33 o 
   1  15   3       23.54       33.87      6.36 o 
   2  15   3        0.61       -0.71     14.33 o 
   3  15   3        2.22        4.93      5.77 o 
   4  15   3        0.51       -6.06      6.06 o 
   5  15   3        1.49        2.47      7.49 o 
   6  15   3        1.88        5.04      8.26 o 
  -6  16   3       47.93       59.08     26.14 o 
  -5  16   3       54.14       22.07     23.72 o 
  -4  16   3      415.01      390.98     41.56 o 
  -3  16   3      442.66      408.26     37.70 o 
  -2  16   3      353.55      397.10     31.70 o 
  -1  16   3       75.00       84.73     10.21 o 
   0  16   3      188.83      196.06     12.80 o 
   1  16   3      159.10      207.89     21.22 o 
   2  16   3      184.29      161.10     15.89 o 
   3  16   3        8.85        7.63      6.20 o 
   4  16   3       11.06       -3.79      9.17 o 
   5  16   3        1.83        2.24      8.09 o 
  -5  17   3        1.97       33.51     13.77 o 
  -4  17   3       87.47      100.86     18.81 o 
  -3  17   3       21.69        6.63     16.59 o 
  -2  17   3        1.73       22.75      9.50 o 
  -1  17   3       71.74      129.10     23.99 o 
   0  17   3        9.34       25.77      8.26 o 
   1  17   3       51.58       65.82     17.46 o 
   2  17   3      113.37      141.15     28.20 o 
   3  17   3        0.03        5.35      6.25 o 
   4  17   3        4.37       13.16      8.50 o 
   5  17   3        6.61        4.75     16.90 o 
  -5  18   3       13.74       41.89     21.08 o 
  -4  18   3       40.36       27.75     24.18 o 
  -3  18   3       68.79       82.30     26.88 o 
  -2  18   3        8.11       11.90      7.82 o 
  -1  18   3        1.05        8.64     15.59 o 
   0  18   3        0.07       24.51      9.80 o 
   1  18   3       86.82      105.10     16.90 o 
   2  18   3       96.03       73.33     16.40 o 
   3  18   3       42.52       57.03     15.23 o 
   4  18   3       18.17       -4.88      7.95 o 
  -4  19   3        1.45        3.90     20.34 o 
  -3  19   3       26.55       61.97     26.16 o 
  -2  19   3      157.66      151.36     31.00 o 
  -1  19   3       56.59       58.90     12.66 o 
   0  19   3       91.25      103.89     17.74 o 
   1  19   3       24.59       24.71     11.78 o 
   2  19   3        0.14        1.33     14.20 o 
   3  19   3        0.79        5.95     10.13 o 
   4  19   3       24.60       28.03     28.99 o 
  -3  20   3       53.61       90.85     26.15 o 
  -2  20   3       39.39       14.83     17.80 o 
  -1  20   3      108.35      142.25     24.89 o 
   0  20   3       10.04       22.95      9.54 o 
   1  20   3        0.05        3.85      8.53 o 
   2  20   3        6.27       13.30      9.73 o 
   3  20   3       19.13       27.47     13.69 o 
  -2  21   3        0.10        1.61     15.93 o 
  -1  21   3      285.07      340.62     39.58 o 
   0  21   3       27.36       47.74     11.31 o 
   1  21   3       40.45       70.87     13.63 o 
   2  21   3       24.92       13.10     11.05 o 
  -8   0   4      329.30      373.43     39.45 o 
  -7   0   4        5.76       24.99     15.48 o 
  -6   0   4     2550.38     2548.57     41.78 o 
  -5   0   4        0.54        1.61      5.43 o 
  -4   0   4        0.48        6.99      3.28 o 
  -3   0   4       30.38       26.26      3.34 o 
  -2   0   4     1109.96     1277.29     16.60 o 
  -1   0   4      228.02      237.51      5.37 o 
   0   0   4     1420.08     1295.35     15.36 o 
   1   0   4     1262.63     1177.20     21.55 o 
   2   0   4     5574.97     5343.36    125.98 o 
   3   0   4        6.38       13.52      4.64 o 
   4   0   4     1955.94     1830.01     38.82 o 
   5   0   4      144.31      143.63     12.93 o 
   6   0   4     2273.16     2240.59     50.54 o 
   7   0   4        0.38       -1.94      6.52 o 
   8   0   4       49.30       34.75     10.03 o 
  -8   1   4        5.93       -0.47     10.93 o 
  -7   1   4      654.01      628.28     56.58 o 
  -6   1   4      459.13      487.28     14.81 o 
  -5   1   4      333.65      363.53     11.07 o 
  -4   1   4       23.64       22.25      2.49 o 
  -3   1   4     1494.24     1459.59     15.38 o 
  -2   1   4      633.44      674.40      7.99 o 
  -1   1   4     2620.19     2653.72     22.76 o 
   0   1   4      467.31      503.35      6.41 o 
   1   1   4      336.07      321.82      7.62 o 
   2   1   4       67.39       78.24      5.64 o 
   3   1   4     2103.32     2063.85     30.43 o 
   4   1   4      672.10      669.02     16.88 o 
   5   1   4       65.37       71.27      6.69 o 
   6   1   4      210.55      212.70     11.60 o 
   7   1   4      184.46      218.04     14.81 o 
   8   1   4        0.09        0.58      5.16 o 
  -8   2   4       52.02       42.74     13.29 o 
  -7   2   4       13.48        9.23      9.82 o 
  -6   2   4      116.25      119.64     12.76 o 
  -5   2   4       66.20       78.07      5.08 o 
  -4   2   4      423.08      425.75      9.01 o 
  -3   2   4      100.24      137.43      4.00 o 
  -2   2   4     1152.92     1097.04     10.08 o 
  -1   2   4     1543.81     1576.48     15.22 o 
   0   2   4      134.95      124.74      3.32 o 
   1   2   4     3611.02     3688.49     34.37 o 
   2   2   4      449.86      406.44      9.05 o 
   3   2   4      220.65      211.40      8.03 o 
   4   2   4        9.21        7.19      3.02 o 
   5   2   4      959.62      971.58     22.43 o 
   6   2   4       87.54       88.59      7.44 o 
   7   2   4      213.51      199.00     14.23 o 
   8   2   4      219.91      248.77     24.78 o 
  -8   3   4       51.63       74.52     24.05 o 
  -7   3   4       52.20       67.22     11.36 o 
  -6   3   4      712.81      699.39     22.45 o 
  -5   3   4      177.86      194.94      9.86 o 
  -4   3   4      945.30      879.94     13.82 o 
  -3   3   4      305.63      301.99      5.66 o 
  -2   3   4       18.45       20.39      2.20 o 
  -1   3   4      169.49      166.68      2.91 o 
   0   3   4      605.55      583.72      7.14 o 
   1   3   4     1277.89     1341.13     14.86 o 
   2   3   4      113.30      100.57      3.94 o 
   3   3   4     1823.70     1801.59     25.22 o 
   4   3   4      247.45      235.85      9.12 o 
   5   3   4        1.70        2.10      2.71 o 
   6   3   4        4.41        3.86      3.82 o 
   7   3   4        8.10        9.24      5.59 o 
   8   3   4        1.73        3.68      5.63 o 
  -8   4   4        0.49        3.21     12.71 o 
  -7   4   4      352.34      403.25     26.42 o 
  -6   4   4      988.59      994.33     27.25 o 
  -5   4   4      132.83      153.46     14.91 o 
  -4   4   4      306.52      278.14      8.89 o 
  -3   4   4        0.79        2.60      1.18 o 
  -2   4   4       53.23       76.04      3.00 o 
  -1   4   4       29.17       38.99      1.90 o 
   0   4   4        0.58        0.53      1.28 o 
   1   4   4     4227.22     4137.08     39.05 o 
   2   4   4       90.87       64.35      3.28 o 
   3   4   4        1.62        0.56      1.53 o 
   4   4   4      115.83      116.02      7.60 o 
   5   4   4     1682.30     1675.40     28.58 o 
   6   4   4       75.00       60.92      8.15 o 
   7   4   4       65.53       46.39      8.96 o 
   8   4   4       43.45       46.04      9.67 o 
  -8   5   4       19.94       19.91     17.76 o 
  -7   5   4      480.59      535.35     37.83 o 
  -6   5   4      240.97      220.63     19.31 o 
  -5   5   4        1.86        5.43      9.46 o 
  -4   5   4      196.54      210.74      6.37 o 
  -3   5   4      432.72      466.18      6.92 o 
  -2   5   4       45.23       46.14      4.65 o 
  -1   5   4     2447.60     2657.81     19.92 o 
   0   5   4     1494.18     1539.81     14.11 o 
   1   5   4        0.03       -1.17      1.17 o 
   2   5   4       47.92       46.19      3.09 o 
   3   5   4       28.92       34.49      3.27 o 
   4   5   4      804.14      775.73     15.52 o 
   5   5   4      115.51       92.46      7.65 o 
   6   5   4      264.96      277.43     14.67 o 
   7   5   4        1.63       -1.30      5.18 o 
   8   5   4        0.10        2.38      6.37 o 
  -8   6   4       33.68       44.80     20.10 o 
  -7   6   4       10.90       32.72     16.55 o 
  -6   6   4       19.31       -1.55     12.10 o 
  -5   6   4      260.07      276.97     38.49 o 
  -4   6   4       66.18       73.32     10.44 o 
  -3   6   4       10.70        9.38      1.89 o 
  -2   6   4       19.52       30.93      2.32 o 
  -1   6   4     2745.46     2752.83     22.56 o 
   0   6   4      306.80      304.21      5.76 o 
   1   6   4      174.09      175.24      4.74 o 
   2   6   4      713.99      734.29     11.22 o 
   3   6   4       48.67       55.51      3.79 o 
   4   6   4      268.23      239.25      7.10 o 
   5   6   4       27.07       31.46      3.63 o 
   6   6   4       59.13       50.36      8.78 o 
   7   6   4       67.09       58.59     10.36 o 
   8   6   4      156.05      195.54     18.15 o 
  -8   7   4       35.01       43.88     19.92 o 
  -7   7   4       13.79        7.75     16.74 o 
  -6   7   4        0.20       -1.91      9.91 o 
  -5   7   4      384.20      329.63     20.45 o 
  -4   7   4     2247.71     2207.75     37.15 o 
  -3   7   4      258.82      256.14      6.17 o 
  -2   7   4     1224.24     1269.82     14.26 o 
  -1   7   4       43.36       47.69      2.97 o 
   0   7   4      465.63      484.51      7.26 o 
   1   7   4        9.94        9.36      1.88 o 
   2   7   4        0.22       -1.12      3.21 o 
   3   7   4      438.17      430.18      9.09 o 
   4   7   4      168.39      142.35      6.68 o 
   5   7   4       60.71       76.53      9.50 o 
   6   7   4      286.73      256.87     17.94 o 
   7   7   4        7.91        5.47      5.81 o 
   8   7   4      305.27      385.11     23.00 o 
  -8   8   4        4.83       30.13     12.63 o 
  -7   8   4      367.29      422.13     39.12 o 
  -6   8   4       55.40       50.89     16.72 o 
  -5   8   4      495.25      450.95     41.26 o 
  -4   8   4      535.17      537.22     14.16 o 
  -3   8   4      275.88      244.23      6.09 o 
  -2   8   4      195.28      184.61      5.32 o 
  -1   8   4      191.26      224.39      6.34 o 
   0   8   4      222.08      234.21      5.66 o 
   1   8   4       14.72       14.10      2.24 o 
   2   8   4       12.51        8.53      3.29 o 
   3   8   4        7.50       11.84      2.89 o 
   4   8   4       17.27       13.34      3.53 o 
   5   8   4      287.19      255.34     13.91 o 
   6   8   4        4.73        2.21      5.16 o 
   7   8   4       46.17       41.75      9.18 o 
   8   8   4       18.57       13.71      8.22 o 
  -8   9   4        0.01       16.97     11.97 o 
  -7   9   4      212.01      257.41     35.94 o 
  -6   9   4      102.13      111.54     16.63 o 
  -5   9   4        0.04       -0.38      8.55 o 
  -4   9   4       45.06       43.99     17.88 o 
  -3   9   4       53.73       51.85      4.66 o 
  -2   9   4      259.52      271.49      9.02 o 
  -1   9   4      598.28      665.12     10.84 o 
   0   9   4       77.59       97.46      5.22 o 
   1   9   4      366.09      396.38      8.26 o 
   2   9   4        2.73        2.34      3.33 o 
   3   9   4       14.96        8.78      2.66 o 
   4   9   4      457.78      421.17     14.98 o 
   5   9   4       71.53       60.34      7.04 o 
   6   9   4        2.65        9.60      5.65 o 
   7   9   4       23.71       20.30      8.26 o 
  -7  10   4        1.14      -16.63     16.63 o 
  -6  10   4       10.65      -16.59     16.59 o 
  -5  10   4        5.16        4.97     12.67 o 
  -4  10   4        2.12       -9.18      9.18 o 
  -3  10   4       52.22       52.21      5.08 o 
  -2  10   4        0.50        1.60      1.67 o 
  -1  10   4       51.74       62.53      5.22 o 
   0  10   4      913.66      912.49     14.75 o 
   1  10   4       84.41       79.01      4.63 o 
   2  10   4      150.99      151.14      7.77 o 
   3  10   4      274.18      270.61     11.84 o 
   4  10   4      129.75      123.84     10.07 o 
   5  10   4      150.62      164.87     14.54 o 
   6  10   4       37.77       16.87      9.37 o 
   7  10   4       13.75        4.42      8.50 o 
  -7  11   4        0.81        9.91     12.92 o 
  -6  11   4       13.12        8.87     17.30 o 
  -5  11   4        1.28       -5.70     10.23 o 
  -4  11   4       16.45       21.40     10.40 o 
  -3  11   4     2073.86     1957.40     33.97 o 
  -2  11   4        0.00        3.92      3.72 o 
  -1  11   4       35.21       51.00      6.21 o 
   0  11   4        1.01        0.64      4.04 o 
   1  11   4        4.18        7.08      3.12 o 
   2  11   4      166.54      178.84      8.40 o 
   3  11   4     1032.71     1018.72     23.17 o 
   4  11   4       14.71        8.97      4.55 o 
   5  11   4        8.34        9.91      7.61 o 
   6  11   4        3.86       -0.34      7.02 o 
   7  11   4      347.11      437.84     26.86 o 
  -7  12   4       53.61       68.83     18.84 o 
  -6  12   4       18.02       14.45     20.81 o 
  -5  12   4        7.91       25.17     19.20 o 
  -4  12   4      146.03      118.52     17.75 o 
  -3  12   4      472.26      482.76     21.32 o 
  -2  12   4      126.67      124.14      8.61 o 
  -1  12   4      314.89      323.22     13.79 o 
   0  12   4       29.65       24.48      5.29 o 
   1  12   4      827.30      837.74     17.05 o 
   2  12   4       45.29       56.33     10.55 o 
   3  12   4      114.45       92.97     10.59 o 
   4  12   4        6.98       12.45      4.37 o 
   5  12   4       50.35       47.19     10.26 o 
   6  12   4       20.86       25.67     10.39 o 
   7  12   4       97.17       83.81     15.37 o 
  -7  13   4        0.26       19.83     13.27 o 
  -6  13   4       24.58       39.66     15.39 o 
  -5  13   4        6.84        0.32     18.57 o 
  -4  13   4       37.04       42.41     21.58 o 
  -3  13   4       63.76      100.49     13.99 o 
  -2  13   4       12.29       22.02      4.57 o 
  -1  13   4      438.44      418.24     15.50 o 
   0  13   4      522.42      516.25     16.27 o 
   1  13   4        0.26        4.79      3.01 o 
   2  13   4        8.07       13.79      4.96 o 
   3  13   4      121.61      121.28      9.87 o 
   4  13   4      352.72      358.81     23.75 o 
   5  13   4       32.00       42.16     10.23 o 
   6  13   4       90.74      100.15     18.35 o 
  -6  14   4      123.58      141.67     23.11 o 
  -5  14   4       11.05       13.09     10.75 o 
  -4  14   4       71.61       68.33     15.81 o 
  -3  14   4       34.48       49.39     10.42 o 
  -2  14   4      356.79      372.48     12.98 o 
  -1  14   4       11.78       20.97      5.04 o 
   0  14   4        8.80       14.28      5.07 o 
   1  14   4      208.03      243.01     11.50 o 
   2  14   4      329.42      334.48     13.30 o 
   3  14   4       56.60       53.32      7.23 o 
   4  14   4       46.75       29.23      9.11 o 
   5  14   4       60.89       77.64     12.97 o 
   6  14   4       29.00       32.47     11.49 o 
  -6  15   4        8.12       37.48     14.47 o 
  -5  15   4       21.06       18.00     13.24 o 
  -4  15   4        2.69       22.00     11.56 o 
  -3  15   4      109.55       93.85     16.92 o 
  -2  15   4        3.84        6.20     10.32 o 
  -1  15   4        3.11       16.61      6.69 o 
   0  15   4       60.38       79.04      8.83 o 
   1  15   4      227.85      257.05     14.13 o 
   2  15   4      204.05      220.91     12.53 o 
   3  15   4      381.69      337.50     20.16 o 
   4  15   4       10.64        3.91      6.76 o 
   5  15   4       80.43       68.79     16.59 o 
   6  15   4        1.90       -0.15      7.91 o 
  -5  16   4       20.29       46.19     19.04 o 
  -4  16   4      327.31      305.76     42.97 o 
  -3  16   4      141.17      127.87     19.35 o 
  -2  16   4      784.21      781.00     39.70 o 
  -1  16   4      231.11      251.75     31.13 o 
   0  16   4        1.11       12.66      6.89 o 
   1  16   4      660.03      649.07     25.93 o 
   2  16   4        0.93        0.72      5.35 o 
   3  16   4      108.21       89.19     12.91 o 
   4  16   4       12.81        9.54      8.65 o 
   5  16   4       79.70       80.87     14.19 o 
  -5  17   4        0.56        8.21     14.54 o 
  -4  17   4        5.52        8.23     11.99 o 
  -3  17   4        0.24       -6.51     16.42 o 
  -2  17   4       61.05      121.75     26.44 o 
  -1  17   4       87.41      113.91     16.71 o 
   0  17   4       13.16        6.96     15.88 o 
   1  17   4        5.13        1.72      8.84 o 
   2  17   4      146.92      121.94     19.21 o 
   3  17   4      133.15      119.77     15.75 o 
   4  17   4      134.47      139.44     17.78 o 
   5  17   4       15.09       25.71     10.52 o 
  -4  18   4       65.92       78.68     27.18 o 
  -3  18   4       28.08       26.65     21.46 o 
  -2  18   4       22.85       39.44     19.65 o 
  -1  18   4      519.59      497.44     28.10 o 
   0  18   4        0.07       13.13     23.15 o 
   1  18   4      211.57      265.67     32.62 o 
   2  18   4        4.97        5.02      8.72 o 
   3  18   4        8.44       28.36     11.53 o 
   4  18   4       54.43       43.28     12.35 o 
  -4  19   4        0.19       -3.01     19.02 o 
  -3  19   4       44.09       53.94     22.11 o 
  -2  19   4        0.46        6.43     15.73 o 
  -1  19   4       79.19       93.34     27.60 o 
   0  19   4      215.41      179.97     26.35 o 
   1  19   4        4.31       -2.02      8.61 o 
   2  19   4       42.09       27.66     12.87 o 
   3  19   4       37.48       28.02     13.72 o 
   4  19   4        0.11       -0.77     11.78 o 
  -3  20   4        6.36       29.13     18.18 o 
  -2  20   4      386.64      364.94     48.72 o 
  -1  20   4       79.11      100.45     22.57 o 
   0  20   4       36.05       59.84     13.83 o 
   1  20   4       18.07       34.43     11.58 o 
   2  20   4       12.10       14.57     17.09 o 
   3  20   4        1.36       16.09     10.42 o 
  -1  21   4       25.60       56.31     16.71 o 
   0  21   4        4.64       43.84     10.53 o 
   1  21   4       31.55       87.55     28.26 o 
  -8   1   5        0.96        2.09     11.56 o 
  -7   1   5      219.94      254.28     24.78 o 
  -6   1   5      506.38      532.59     28.22 o 
  -5   1   5      141.31      135.54     11.32 o 
  -4   1   5        7.78        8.61      2.31 o 
  -3   1   5      352.49      416.36      6.20 o 
  -2   1   5      901.07     1008.48     11.02 o 
  -1   1   5      134.77      146.33      3.09 o 
   0   1   5      160.65      174.34      3.66 o 
   1   1   5      159.52      142.27      4.01 o 
   2   1   5     1523.27     1623.09     27.48 o 
   3   1   5      215.22      221.63      8.53 o 
   4   1   5       10.27        8.53      3.13 o 
   5   1   5       41.83       40.15      5.39 o 
   6   1   5       33.52       29.65      6.29 o 
   7   1   5        5.04        3.37      4.55 o 
   8   1   5       18.66       11.63      6.82 o 
  -8   2   5       24.01       10.65     12.79 o 
  -7   2   5       55.96       44.47     13.12 o 
  -6   2   5       70.17       66.75     13.55 o 
  -5   2   5       44.88       64.13      7.13 o 
  -4   2   5       80.70       89.94      4.31 o 
  -3   2   5      174.45      178.43      5.36 o 
  -2   2   5      128.98      149.69      4.36 o 
  -1   2   5      594.76      572.47      7.04 o 
   0   2   5     1186.72     1278.85     12.41 o 
   1   2   5     1219.50     1277.31     14.36 o 
   2   2   5     1207.51     1281.65     18.84 o 
   3   2   5      187.89      188.56      7.94 o 
   4   2   5       79.49       85.88      7.33 o 
   5   2   5       13.53       12.74      4.17 o 
   6   2   5       71.57       64.00      6.75 o 
   7   2   5      209.64      237.91     15.10 o 
   8   2   5        6.69        2.64      6.01 o 
  -8   3   5       41.20       41.95     22.48 o 
  -7   3   5        7.79       -5.37      9.71 o 
  -6   3   5      226.72      249.32     15.66 o 
  -5   3   5      804.36      802.10     20.13 o 
  -4   3   5        9.90        4.81      3.86 o 
  -3   3   5     2664.62     2829.10     21.83 o 
  -2   3   5     1457.98     1414.07     19.23 o 
  -1   3   5       56.23       75.90      3.13 o 
   0   3   5      228.01      244.96      5.00 o 
   1   3   5       11.51       19.15      2.16 o 
   2   3   5      213.34      209.91      5.92 o 
   3   3   5      452.02      467.12     11.53 o 
   4   3   5       42.82       38.78      5.22 o 
   5   3   5      203.18      222.40     10.55 o 
   6   3   5       11.79        8.30      4.33 o 
   7   3   5       25.89       17.98      6.57 o 
   8   3   5       99.31      112.58     13.81 o 
  -8   4   5        0.24       12.23     17.09 o 
  -7   4   5       96.45       88.03     23.96 o 
  -6   4   5      399.02      377.55     15.23 o 
  -5   4   5      855.40      818.04     20.85 o 
  -4   4   5      123.39      103.40      3.73 o 
  -3   4   5      258.41      265.99      4.75 o 
  -2   4   5      185.25      233.93      5.93 o 
  -1   4   5     2303.18     2388.53     18.06 o 
   0   4   5      132.43      109.58      3.09 o 
   1   4   5      428.05      427.44      6.95 o 
   2   4   5      580.96      564.91      9.62 o 
   3   4   5     1217.11     1136.09     15.75 o 
   4   4   5        9.79        4.99      3.15 o 
   5   4   5      474.86      452.45     14.07 o 
   6   4   5       32.92       25.40      7.66 o 
   7   4   5        3.72        5.43      5.63 o 
   8   4   5       35.11       37.28      9.45 o 
  -8   5   5      100.10      109.45     30.15 o 
  -7   5   5       22.11       10.41     16.18 o 
  -6   5   5      433.31      440.21     19.89 o 
  -5   5   5       74.30       62.49     10.92 o 
  -4   5   5       30.56       37.19      5.39 o 
  -3   5   5      264.79      263.39      7.66 o 
  -2   5   5       16.86       34.98      2.34 o 
  -1   5   5       67.91       82.59      2.80 o 
   0   5   5        0.21       -0.06      1.19 o 
   1   5   5     1122.96     1092.55     11.95 o 
   2   5   5     1468.95     1520.96     18.23 o 
   3   5   5        0.51        2.62      1.50 o 
   4   5   5        3.67       12.49      2.53 o 
   5   5   5      561.56      542.89     15.54 o 
   6   5   5       14.70       14.56      6.22 o 
   7   5   5        0.16       -3.76      5.21 o 
   8   5   5       81.40       94.11     13.21 o 
  -8   6   5      226.96      223.12     39.53 o 
  -7   6   5        0.58       -1.31     10.38 o 
  -6   6   5        5.78       -8.05      8.05 o 
  -5   6   5       53.29       52.86      5.19 o 
  -4   6   5      534.98      546.32     12.81 o 
  -3   6   5      343.55      333.83      7.80 o 
  -2   6   5       43.96       44.99      2.82 o 
  -1   6   5     2173.92     2196.64     17.78 o 
   0   6   5     1518.27     1507.62     15.45 o 
   1   6   5      104.27      118.24      4.18 o 
   2   6   5       14.03       19.91      2.46 o 
   3   6   5        2.35        7.47      1.82 o 
   4   6   5      560.68      565.06     11.48 o 
   5   6   5       25.45       26.89      5.97 o 
   6   6   5      112.72      116.25     12.67 o 
   7   6   5        0.98        2.84      5.75 o 
   8   6   5       65.47       78.11     12.59 o 
  -8   7   5        1.91       10.09     15.06 o 
  -7   7   5        0.27        7.09     10.65 o 
  -6   7   5       99.12       92.35     12.41 o 
  -5   7   5       57.81       54.38      9.90 o 
  -4   7   5      427.21      419.45     11.81 o 
  -3   7   5      758.38      802.45     11.60 o 
  -2   7   5      840.74      848.06     10.45 o 
  -1   7   5       21.43       31.46      2.41 o 
   0   7   5       19.72       16.77      2.33 o 
   1   7   5      699.16      682.81     10.45 o 
   2   7   5     1652.85     1658.56     22.05 o 
   3   7   5       57.97       59.93      4.29 o 
   4   7   5        3.15        2.04      2.47 o 
   5   7   5      371.93      420.31     16.16 o 
   6   7   5        7.71        4.74      5.35 o 
   7   7   5      234.90      253.62     19.59 o 
   8   7   5       39.14       31.98      9.55 o 
  -8   8   5       43.58       17.39     18.68 o 
  -7   8   5        1.58        1.58     10.40 o 
  -6   8   5       27.34       35.45     12.38 o 
  -5   8   5        0.64        0.67      7.11 o 
  -4   8   5      573.06      568.76     16.34 o 
  -3   8   5        4.71        4.89      2.24 o 
  -2   8   5        0.63        4.51      1.99 o 
  -1   8   5      281.67      282.54      6.26 o 
   0   8   5     3896.14     3931.09     33.44 o 
   1   8   5      159.40      179.06      6.18 o 
   2   8   5      990.98      948.69     15.10 o 
   3   8   5      378.25      373.36     15.10 o 
   4   8   5      422.67      359.19     12.73 o 
   5   8   5        2.20       -1.19      3.40 o 
   6   8   5       10.27        5.47      5.54 o 
   7   8   5       39.58       60.32     10.90 o 
  -8   9   5      631.54      707.38     61.71 o 
  -7   9   5       54.23       20.43     17.69 o 
  -6   9   5        0.27       -3.98      9.31 o 
  -5   9   5      112.84      144.41     14.46 o 
  -4   9   5      313.13      351.08     27.18 o 
  -3   9   5      333.85      349.62     10.90 o 
  -2   9   5      156.90      136.25      3.74 o 
  -1   9   5       57.42       54.93      4.46 o 
   0   9   5       13.30        4.06      2.51 o 
   1   9   5      865.90      809.70     13.64 o 
   2   9   5      166.72      172.38      7.83 o 
   3   9   5      324.39      337.78     11.61 o 
   4   9   5     1143.19     1086.12     22.76 o 
   5   9   5      152.68      184.75     12.91 o 
   6   9   5       63.90       92.67     12.05 o 
   7   9   5       38.30       51.38     10.73 o 
  -7  10   5       95.60      102.04     19.89 o 
  -6  10   5       65.59       82.26     17.71 o 
  -5  10   5        0.96        7.03      8.49 o 
  -4  10   5       71.52       62.36     10.87 o 
  -3  10   5      872.60      831.33     26.61 o 
  -2  10   5       17.63        6.81      6.35 o 
  -1  10   5      843.37      854.14     14.22 o 
   0  10   5      349.77      335.19      8.93 o 
   1  10   5       82.72       79.94      5.30 o 
   2  10   5       52.62       61.02      5.70 o 
   3  10   5      169.36      172.24     11.14 o 
   4  10   5        9.71        9.40      4.65 o 
   5  10   5      307.24      315.60     21.76 o 
   6  10   5       50.49       42.30     11.13 o 
   7  10   5       22.19       45.18     11.70 o 
  -7  11   5        1.02       -3.26     12.52 o 
  -6  11   5       20.96       31.56     12.94 o 
  -5  11   5      286.84      302.50     20.10 o 
  -4  11   5       40.07       34.34     10.24 o 
  -3  11   5       48.20       33.90      9.64 o 
  -2  11   5      716.69      692.03     16.16 o 
  -1  11   5       81.36       78.05      5.53 o 
   0  11   5       39.01       45.28      5.08 o 
   1  11   5      363.91      353.47     10.94 o 
   2  11   5      615.91      622.16     14.82 o 
   3  11   5      150.89      134.17     10.78 o 
   4  11   5      201.72      179.57     12.39 o 
   5  11   5       40.17       23.35      8.53 o 
   6  11   5       31.35       10.26      9.24 o 
   7  11   5      527.58      641.78     32.59 o 
  -7  12   5       18.11        8.19     12.57 o 
  -6  12   5       26.60       43.07     15.25 o 
  -5  12   5       19.26        7.43     11.14 o 
  -4  12   5       20.74       19.44      8.64 o 
  -3  12   5      368.35      348.61     18.64 o 
  -2  12   5       30.98       33.68      4.57 o 
  -1  12   5      320.77      317.04     11.78 o 
   0  12   5      495.50      473.50     12.44 o 
   1  12   5        0.01       -2.01      4.60 o 
   2  12   5      417.03      426.30     16.05 o 
   3  12   5      301.61      285.85     13.16 o 
   4  12   5      108.12       90.17     10.65 o 
   5  12   5       62.83       52.31     11.26 o 
   6  12   5        0.03       -0.44      6.65 o 
   7  12   5       13.46       17.28     11.24 o 
  -7  13   5      104.57      115.94     22.47 o 
  -6  13   5        0.18      -10.99     10.99 o 
  -5  13   5      122.76      100.98     18.77 o 
  -4  13   5       28.99       47.98     14.89 o 
  -3  13   5       58.27       42.12     10.46 o 
  -2  13   5      552.52      536.44     17.74 o 
  -1  13   5        0.23        6.28      4.00 o 
   0  13   5       31.09       39.69      8.71 o 
   1  13   5        1.13        0.09      4.12 o 
   2  13   5      477.50      429.85     14.90 o 
   3  13   5      148.60      143.22     10.96 o 
   4  13   5      342.76      314.79     19.94 o 
   5  13   5      242.48      268.74     22.99 o 
   6  13   5        0.34        9.79     10.85 o 
  -6  14   5      158.48      186.88     25.46 o 
  -5  14   5        1.06        7.51     11.76 o 
  -4  14   5       40.31       38.07     13.66 o 
  -3  14   5      216.89      198.09     22.54 o 
  -2  14   5      227.55      228.89     17.37 o 
  -1  14   5       58.65       69.12     10.61 o 
   0  14   5       51.65       43.34      7.07 o 
   1  14   5       31.92       28.75      6.27 o 
   2  14   5       83.70       75.45      8.25 o 
   3  14   5        1.08        5.40      5.50 o 
   4  14   5      122.94      105.18     15.79 o 
   5  14   5       26.85       21.92      9.02 o 
   6  14   5      191.24      191.52     21.56 o 
  -6  15   5        1.76       -3.72     12.57 o 
  -5  15   5       74.35       76.29     18.13 o 
  -4  15   5      387.06      420.95     29.69 o 
  -3  15   5       32.67       25.12     12.45 o 
  -2  15   5       67.62       72.25     20.50 o 
  -1  15   5      337.59      314.59     14.03 o 
   0  15   5       43.51       59.65      7.71 o 
   1  15   5      318.31      309.66     15.09 o 
   2  15   5      230.78      247.80     21.29 o 
   3  15   5        0.19        7.52      6.13 o 
   4  15   5        0.01       -1.78      6.54 o 
   5  15   5        0.59       18.49      8.43 o 
   6  15   5      185.24      222.41     22.54 o 
  -5  16   5       38.68       58.08     17.57 o 
  -4  16   5       44.87       38.77     15.43 o 
  -3  16   5        1.38        2.96      9.17 o 
  -2  16   5       13.28       38.18     16.48 o 
  -1  16   5       61.05       88.44     15.21 o 
   0  16   5        6.02       14.94      9.55 o 
   1  16   5       13.44       16.81      7.59 o 
   2  16   5        0.02        2.12      6.12 o 
   3  16   5      136.54      106.28     14.86 o 
   4  16   5       33.60       16.74      9.17 o 
   5  16   5       51.77       29.87     10.47 o 
  -5  17   5        0.34       -4.83     12.93 o 
  -4  17   5       85.54       79.35     18.69 o 
  -3  17   5       21.05       14.37     15.79 o 
  -2  17   5       15.88       -3.86     13.51 o 
  -1  17   5       89.08       74.42     14.01 o 
   0  17   5        4.26       18.27      9.54 o 
   1  17   5        4.13        9.85      8.28 o 
   2  17   5       28.85       39.43     12.40 o 
   3  17   5       14.35       10.18      7.45 o 
   4  17   5       51.14       37.50     11.90 o 
   5  17   5       59.27       38.34     11.82 o 
  -4  18   5       23.01       33.37     23.81 o 
  -3  18   5       11.97       39.89     18.92 o 
  -2  18   5       53.84       73.23     24.06 o 
  -1  18   5       12.87       44.09     17.13 o 
   0  18   5        1.60       24.61      8.63 o 
   1  18   5       54.09       67.47     15.68 o 
   2  18   5       15.38       20.87     11.18 o 
   3  18   5       50.60       54.29     15.01 o 
   4  18   5       68.38       67.82     15.18 o 
  -4  19   5       36.38       33.54     21.74 o 
  -3  19   5       34.67       34.51     20.29 o 
  -2  19   5        1.10       25.78     18.28 o 
  -1  19   5       22.52       57.43     18.08 o 
   0  19   5        4.56       23.28      9.03 o 
   1  19   5       45.08       77.93     16.50 o 
   2  19   5       30.18       51.20     14.36 o 
   3  19   5        7.31       35.00     12.76 o 
  -3  20   5       17.63        2.77     15.55 o 
  -2  20   5       19.98       32.71     17.69 o 
  -1  20   5        2.57       22.30     12.89 o 
   0  20   5      386.05      422.89     34.69 o 
   1  20   5      287.26      288.34     39.22 o 
   2  20   5       21.49       28.50     12.13 o 
  -1  21   5       21.57       12.92     13.56 o 
   0  21   5       38.36       59.98     17.37 o 
   1  21   5        2.88       39.99     14.05 o 
  -8   0   6       59.92       44.86     20.59 o 
  -7   0   6      102.50       75.93     22.84 o 
  -6   0   6     1754.86     1736.69     75.76 o 
  -5   0   6      104.33      110.29     21.20 o 
  -4   0   6       21.90       31.08      6.05 o 
  -3   0   6      318.00      273.04     16.72 o 
  -2   0   6     8673.87     9064.43     95.38 o 
  -1   0   6      594.63      661.22     10.02 o 
   0   0   6     3237.39     3328.47     39.11 o 
   1   0   6     1872.55     1823.95     26.54 o 
   2   0   6       53.02       42.59      6.80 o 
   3   0   6      133.06      105.98     11.87 o 
   4   0   6       42.18       27.33      6.97 o 
   5   0   6       47.02       44.47      8.19 o 
   6   0   6      103.69      100.66     16.14 o 
   7   0   6       16.35       -1.82      7.10 o 
   8   0   6      119.52      110.10     15.69 o 
  -8   1   6        4.39       -3.93     11.63 o 
  -7   1   6      183.52      176.73     33.84 o 
  -6   1   6      282.19      256.39     21.88 o 
  -5   1   6      398.90      388.60     22.17 o 
  -4   1   6     1184.77     1216.65     14.50 o 
  -3   1   6        3.83       10.96      1.87 o 
  -2   1   6      499.17      497.57     15.69 o 
  -1   1   6     1121.01     1121.83     10.93 o 
   0   1   6     1931.77     1985.21     16.80 o 
   1   1   6      413.90      498.77      8.20 o 
   2   1   6      235.35      216.24      8.84 o 
   3   1   6      551.24      547.82     15.98 o 
   4   1   6      816.94      820.56     19.59 o 
   5   1   6      185.41      184.16     11.35 o 
   6   1   6        1.60       -2.70      3.48 o 
   7   1   6      186.98      189.86     14.54 o 
   8   1   6       83.71       88.44     12.78 o 
  -8   2   6       63.39       54.50     15.84 o 
  -7   2   6        6.20        1.05      9.59 o 
  -6   2   6      149.83      162.13     19.18 o 
  -5   2   6     1221.99     1235.46     25.15 o 
  -4   2   6       49.55       56.24      3.45 o 
  -3   2   6      743.43      729.77      9.17 o 
  -2   2   6     2113.62     2069.54     19.12 o 
  -1   2   6      439.10      471.89      5.41 o 
   0   2   6     1074.98     1091.01     10.39 o 
   1   2   6      370.76      484.46      7.67 o 
   2   2   6      226.74      232.48      6.36 o 
   3   2   6      401.06      299.96     10.53 o 
   4   2   6      245.94      240.63     10.46 o 
   5   2   6      539.86      529.65     16.94 o 
   6   2   6        4.03        4.44      4.42 o 
   7   2   6      114.35      131.67     12.07 o 
   8   2   6        3.87        7.26      6.56 o 
  -8   3   6       33.64       48.36     20.87 o 
  -7   3   6      116.65      126.44     30.80 o 
  -6   3   6        8.11        0.03      9.70 o 
  -5   3   6      214.79      195.21     13.43 o 
  -4   3   6      308.81      309.02     12.59 o 
  -3   3   6        0.04        5.28      3.04 o 
  -2   3   6      725.17      748.35      9.63 o 
  -1   3   6      547.52      556.86      6.48 o 
   0   3   6     1720.05     1797.89     15.28 o 
   1   3   6      936.27     1036.89     14.20 o 
   2   3   6      883.80      925.56     17.52 o 
   3   3   6      107.44       99.69      7.19 o 
   4   3   6      392.18      403.56     14.23 o 
   5   3   6       55.27       59.06      6.71 o 
   6   3   6      759.39      802.61     23.15 o 
   7   3   6       24.59       24.96      7.78 o 
   8   3   6       60.66       60.55     10.65 o 
  -8   4   6      122.22      136.40     31.77 o 
  -7   4   6       16.68       12.29     18.44 o 
  -6   4   6       61.30       57.53     20.76 o 
  -5   4   6      532.99      554.39     12.98 o 
  -4   4   6      129.39      180.83     12.14 o 
  -3   4   6      332.35      344.35      8.51 o 
  -2   4   6     1585.97     1648.75     17.15 o 
  -1   4   6      288.33      341.06      6.68 o 
   0   4   6     3020.22     3159.04     26.80 o 
   1   4   6     1412.94     1458.92     15.60 o 
   2   4   6        9.00       16.86      3.79 o 
   3   4   6      349.25      355.08      8.39 o 
   4   4   6       44.45       27.35      4.47 o 
   5   4   6       45.17       34.33      5.81 o 
   6   4   6       20.68       13.40      6.52 o 
   7   4   6      223.67      240.68     18.73 o 
   8   4   6       17.86       23.39      8.28 o 
  -8   5   6      170.48      157.10     34.05 o 
  -7   5   6      312.28      271.78     40.68 o 
  -6   5   6        6.11       16.71     10.46 o 
  -5   5   6       61.79       68.39      6.07 o 
  -4   5   6      946.46      976.97     22.70 o 
  -3   5   6       26.24       36.96      4.00 o 
  -2   5   6        1.06        2.24      2.08 o 
  -1   5   6       40.67       25.24      2.45 o 
   0   5   6     1339.82     1420.41     13.99 o 
   1   5   6       16.49       28.03      2.47 o 
   2   5   6      141.52      124.30      7.08 o 
   3   5   6     1666.94     1686.12     21.42 o 
   4   5   6       33.80       32.96      3.70 o 
   5   5   6       85.51       88.16      8.07 o 
   6   5   6      128.64      146.03     13.95 o 
   7   5   6        0.36       -1.88      5.30 o 
   8   5   6       57.31       55.01     10.95 o 
  -8   6   6       97.98       82.14     28.78 o 
  -7   6   6      109.47      149.02     32.11 o 
  -6   6   6      173.67      205.40     21.82 o 
  -5   6   6      115.51       99.48      9.34 o 
  -4   6   6      384.26      392.18     12.02 o 
  -3   6   6      341.22      344.69     10.91 o 
  -2   6   6      108.85      112.60      4.16 o 
  -1   6   6       22.21       30.86      2.13 o 
   0   6   6      876.67      966.41     11.81 o 
   1   6   6      897.12      895.23     11.81 o 
   2   6   6      104.65      108.65      7.23 o 
   3   6   6      149.01      133.79      5.85 o 
   4   6   6      154.58      173.89      7.35 o 
   5   6   6        1.92        4.32      3.87 o 
   6   6   6      717.20      724.81     25.98 o 
   7   6   6        1.74        5.61      5.77 o 
   8   6   6       16.91       11.86      7.96 o 
  -8   7   6        0.62      -14.86     14.86 o 
  -7   7   6        9.85        1.08     16.36 o 
  -6   7   6       60.80       91.21     12.44 o 
  -5   7   6       18.86       18.42      8.06 o 
  -4   7   6      463.98      503.26     25.86 o 
  -3   7   6      315.34      332.40     13.94 o 
  -2   7   6       33.36       34.84      2.29 o 
  -1   7   6       98.77      113.89      3.81 o 
   0   7   6      745.55      776.08     10.65 o 
   1   7   6       57.74       65.60      3.75 o 
   2   7   6       97.36      108.02      5.54 o 
   3   7   6       50.76       57.39      4.35 o 
   4   7   6       28.05       19.55      4.55 o 
   5   7   6       96.52       88.75      9.44 o 
   6   7   6      541.00      540.27     22.52 o 
   7   7   6       28.40       16.13      7.83 o 
  -8   8   6      118.15      133.14     35.26 o 
  -7   8   6       10.46       -6.55     13.31 o 
  -6   8   6        0.32       -7.14      7.14 o 
  -5   8   6       52.62       63.64     11.15 o 
  -4   8   6      457.59      437.57     19.49 o 
  -3   8   6       30.35       48.86     19.53 o 
  -2   8   6       35.92       35.88      2.39 o 
  -1   8   6      192.04      225.84      5.41 o 
   0   8   6      476.68      468.97      9.77 o 
   1   8   6      161.83      172.25      6.41 o 
   2   8   6      178.87      180.22      7.20 o 
   3   8   6       75.30       76.84      7.74 o 
   4   8   6      705.35      672.84     17.59 o 
   5   8   6       55.05       48.17      6.74 o 
   6   8   6        5.50        3.87      7.01 o 
   7   8   6       87.79      106.38     13.69 o 
  -7   9   6      157.74      138.85     22.81 o 
  -6   9   6       17.27       15.37      9.77 o 
  -5   9   6      119.39       90.33     12.89 o 
  -4   9   6       48.16       63.22     12.83 o 
  -3   9   6       57.72       74.72     12.97 o 
  -2   9   6       23.58       28.54      6.87 o 
  -1   9   6        2.04       -1.29      2.54 o 
   0   9   6      119.70      137.13      6.22 o 
   1   9   6      277.79      296.51      8.38 o 
   2   9   6       29.61       27.46      4.09 o 
   3   9   6     1180.20     1238.48     23.53 o 
   4   9   6        1.93        2.32      3.84 o 
   5   9   6       16.94        9.66      6.07 o 
   6   9   6        2.60        1.89      5.35 o 
   7   9   6        2.92       -1.81      6.08 o 
  -7  10   6      101.98      123.65     21.97 o 
  -6  10   6       12.15       13.64     13.06 o 
  -5  10   6       27.85       25.17      9.93 o 
  -4  10   6       80.20       91.92     12.71 o 
  -3  10   6      244.37      251.38     17.07 o 
  -2  10   6       18.11       24.49      5.57 o 
  -1  10   6        0.00       -3.10      3.14 o 
   0  10   6       63.30       64.40      5.62 o 
   1  10   6       69.63       75.46      5.23 o 
   2  10   6       11.33       11.88      3.93 o 
   3  10   6      118.29      110.04      9.32 o 
   4  10   6        3.43       -4.42      4.42 o 
   5  10   6       11.23        7.98      6.01 o 
   6  10   6      276.90      284.08     20.68 o 
   7  10   6       11.28       13.21      8.86 o 
  -7  11   6       30.25       51.53     17.49 o 
  -6  11   6       35.11       24.37     15.51 o 
  -5  11   6      470.29      454.43     23.44 o 
  -4  11   6      240.20      290.37     48.14 o 
  -3  11   6       40.90       43.87      9.34 o 
  -2  11   6      736.82      756.12     39.67 o 
  -1  11   6      414.00      432.73     16.15 o 
   0  11   6       97.48      109.70      6.35 o 
   1  11   6      382.57      364.46     11.03 o 
   2  11   6       92.82       97.61      8.43 o 
   3  11   6        3.67        3.34      4.28 o 
   4  11   6       79.90       73.68      8.39 o 
   5  11   6       10.27       11.58      7.14 o 
   6  11   6       41.90       42.24     12.10 o 
   7  11   6      597.96      586.00     31.49 o 
  -7  12   6       10.58        2.17     14.35 o 
  -6  12   6       45.90       45.88     24.67 o 
  -5  12   6      158.17      130.60     24.80 o 
  -4  12   6        3.39        4.93      8.57 o 
  -3  12   6       75.51      100.81     15.24 o 
  -2  12   6      335.72      348.99     17.53 o 
  -1  12   6       39.58       54.75      6.41 o 
   0  12   6      163.02      193.50     12.22 o 
   1  12   6       67.10       75.41      7.20 o 
   2  12   6        0.39       -0.58      3.68 o 
   3  12   6      410.51      381.50     15.18 o 
   4  12   6        7.62       -2.02      8.51 o 
   5  12   6        4.47       -2.11      6.41 o 
   6  12   6       33.01       35.30     11.82 o 
  -6  13   6      100.61       89.00     20.48 o 
  -5  13   6       25.55       44.22     15.16 o 
  -4  13   6        4.48        7.51     10.99 o 
  -3  13   6        5.31       16.75      7.68 o 
  -2  13   6       66.33       47.72      9.27 o 
  -1  13   6      278.43      308.59     11.42 o 
   0  13   6       71.34       87.12      7.29 o 
   1  13   6       73.20       72.01      7.16 o 
   2  13   6       15.88       18.77      4.73 o 
   3  13   6       96.90       90.67     10.92 o 
   4  13   6      305.45      271.20     20.73 o 
   5  13   6        2.05       19.49     11.58 o 
   6  13   6      125.14      136.13     20.39 o 
  -6  14   6       31.56       13.50     14.83 o 
  -5  14   6        0.19      -11.25     11.25 o 
  -4  14   6       31.53       17.35     12.37 o 
  -3  14   6       20.43       18.37     12.03 o 
  -2  14   6      325.82      341.50     18.57 o 
  -1  14   6       13.27       42.44      7.36 o 
   0  14   6       15.21       13.91      7.00 o 
   1  14   6       38.45       64.84      7.04 o 
   2  14   6      542.20      512.73     17.04 o 
   3  14   6       30.26       29.74      8.70 o 
   4  14   6      227.77      249.09     21.67 o 
   5  14   6       24.74       14.91      9.36 o 
   6  14   6       59.60       47.33     12.83 o 
  -6  15   6       23.40       26.97     16.26 o 
  -5  15   6      132.59      175.84     30.30 o 
  -4  15   6      119.60      145.79     21.77 o 
  -3  15   6        4.04        9.05     10.24 o 
  -2  15   6        2.68       -5.18     12.69 o 
  -1  15   6       65.37       78.87     21.60 o 
   0  15   6      127.30      138.42     13.74 o 
   1  15   6       47.78       63.75     10.87 o 
   2  15   6        8.39       -2.18      7.42 o 
   3  15   6      167.30      161.25     17.45 o 
   4  15   6       31.57       19.76      9.29 o 
   5  15   6        3.83       13.83      8.83 o 
  -5  16   6        1.91        5.13     11.89 o 
  -4  16   6        2.04       -3.39     10.78 o 
  -3  16   6        0.07        6.24      9.43 o 
  -2  16   6      275.29      279.68     38.88 o 
  -1  16   6      175.83      156.95     27.51 o 
   0  16   6      373.44      378.56     25.11 o 
   1  16   6       76.12       71.52     11.86 o 
   2  16   6       23.18       30.76     10.16 o 
   3  16   6       49.80       40.93     10.04 o 
   4  16   6        2.06       -4.85      7.90 o 
   5  16   6        1.45        4.78      7.91 o 
  -5  17   6       11.38       16.45     13.10 o 
  -4  17   6       57.09       60.69     17.72 o 
  -3  17   6       49.59       60.02     19.05 o 
  -2  17   6        6.36        9.10     13.98 o 
  -1  17   6       69.58       62.45     18.89 o 
   0  17   6       41.89       47.63     12.60 o 
   1  17   6       13.84        8.80      8.30 o 
   2  17   6      349.57      375.78     27.38 o 
   3  17   6       16.73       21.00      8.74 o 
   4  17   6        3.21       -2.60      8.08 o 
  -4  18   6       60.76       94.18     26.61 o 
  -3  18   6       59.37       55.89     23.42 o 
  -2  18   6        5.14       10.62     13.87 o 
  -1  18   6        1.26       10.12     10.41 o 
   0  18   6       11.42       24.05     22.74 o 
   1  18   6      278.67      203.77     40.96 o 
   2  18   6        2.40       -8.59     31.34 o 
   3  18   6       15.67       20.23     10.69 o 
   4  18   6      148.93      152.75     19.55 o 
  -3  19   6        9.42       27.41     18.30 o 
  -2  19   6        0.68       15.86     13.68 o 
  -1  19   6       11.82       21.36     14.29 o 
   0  19   6      140.17      155.36     28.32 o 
   1  19   6       52.64       54.81     14.52 o 
   2  19   6       10.62       26.91     11.94 o 
   3  19   6       57.93       72.22     26.60 o 
  -2  20   6       33.90       55.46     18.39 o 
  -1  20   6        1.54       14.68     11.05 o 
   0  20   6        6.22        3.24     10.04 o 
   1  20   6       11.52       15.28     10.21 o 
   2  20   6       78.94       74.31     17.42 o 
  -8   1   7       39.17       29.66     15.17 o 
  -7   1   7       40.98       36.51     13.84 o 
  -6   1   7        9.43       -9.59     15.60 o 
  -5   1   7        8.28        6.37      7.70 o 
  -4   1   7        1.76       14.76      7.91 o 
  -3   1   7      294.46      339.01     13.06 o 
  -2   1   7        2.38        4.96      1.36 o 
  -1   1   7     1045.86     1138.42     11.03 o 
   0   1   7      250.02      241.65      4.66 o 
   1   1   7      595.51      694.46     10.35 o 
   2   1   7      737.89      856.38     19.61 o 
   3   1   7        0.22        3.38      1.98 o 
   4   1   7     1726.79     1713.25     31.08 o 
   5   1   7       16.56        5.67      3.84 o 
   6   1   7      212.54      205.75     15.66 o 
   7   1   7       43.13       51.95      8.47 o 
   8   1   7       87.61       95.30     13.37 o 
  -8   2   7        2.19        5.13     11.16 o 
  -7   2   7       10.04        8.37     10.58 o 
  -6   2   7       56.21       72.72     14.59 o 
  -5   2   7      638.21      637.97     28.92 o 
  -4   2   7       53.55       62.43      7.65 o 
  -3   2   7      231.16      242.84      7.97 o 
  -2   2   7        4.49        5.48      1.22 o 
  -1   2   7     1344.51     1406.11     12.12 o 
   0   2   7      287.40      323.75      5.21 o 
   1   2   7        3.84        5.30      1.57 o 
   2   2   7      318.82      280.58      8.57 o 
   3   2   7      111.71      101.61      7.67 o 
   4   2   7      159.33      141.18     10.36 o 
   5   2   7      102.27       96.84      9.09 o 
   6   2   7       49.45       43.02      7.86 o 
   7   2   7        0.49        3.42      4.60 o 
   8   2   7        0.01        0.74      6.31 o 
  -8   3   7        2.80        7.07     15.93 o 
  -7   3   7      168.16      153.98     20.42 o 
  -6   3   7      578.38      499.71     32.65 o 
  -5   3   7       45.85       64.62     27.20 o 
  -4   3   7      503.52      514.16     20.70 o 
  -3   3   7        0.93        3.37      3.41 o 
  -2   3   7     1042.83     1048.42     11.14 o 
  -1   3   7      242.60      316.28      4.91 o 
   0   3   7       58.14       45.72      2.45 o 
   1   3   7     1382.72     1439.88     18.37 o 
   2   3   7        2.75        3.51      1.36 o 
   3   3   7      446.04      441.83     16.31 o 
   4   3   7       76.02       76.28      7.34 o 
   5   3   7      440.50      414.79     15.49 o 
   6   3   7        0.78        0.97      3.60 o 
   7   3   7        2.40        2.87      5.50 o 
   8   3   7        3.97        7.62      6.73 o 
  -8   4   7       26.39       23.65     21.40 o 
  -7   4   7       67.30       80.95     25.33 o 
  -6   4   7        1.42        8.04      8.97 o 
  -5   4   7      240.22      243.68     21.71 o 
  -4   4   7     1128.08     1118.50     35.14 o 
  -3   4   7      301.31      341.04      8.76 o 
  -2   4   7     1458.88     1483.58     14.76 o 
  -1   4   7      549.90      556.80      7.43 o 
   0   4   7      130.18      167.88      5.63 o 
   1   4   7        0.77        1.05      1.63 o 
   2   4   7       86.70      128.86      6.22 o 
   3   4   7        9.96        5.85      1.79 o 
   4   4   7       26.41       29.47      3.93 o 
   5   4   7      111.34      131.67      9.73 o 
   6   4   7        5.11        6.00      5.33 o 
   7   4   7       21.30        8.32      6.72 o 
   8   4   7        0.18        5.43      6.50 o 
  -8   5   7       68.15       58.82     26.40 o 
  -7   5   7      241.42      207.10     35.50 o 
  -6   5   7       44.74       40.18     12.34 o 
  -5   5   7      402.82      431.50     15.47 o 
  -4   5   7      344.31      385.54     21.50 o 
  -3   5   7      552.53      561.86     11.74 o 
  -2   5   7       11.77        7.73      2.03 o 
  -1   5   7       30.01       35.92      2.72 o 
   0   5   7      532.71      535.61     11.83 o 
   1   5   7       76.10       95.41      4.14 o 
   2   5   7      485.21      547.09     10.55 o 
   3   5   7      178.92      169.61      6.71 o 
   4   5   7     1195.35     1159.57     22.92 o 
   5   5   7       87.56       80.06      7.96 o 
   6   5   7       44.12       32.49      7.88 o 
   7   5   7      264.40      286.02     21.00 o 
   8   5   7        0.03        2.44      6.52 o 
  -8   6   7      120.97      162.99     36.06 o 
  -7   6   7       79.38       86.87     26.38 o 
  -6   6   7       11.02        8.87     14.92 o 
  -5   6   7      140.50      142.75     10.93 o 
  -4   6   7      560.48      572.93     25.80 o 
  -3   6   7       44.00       46.71      5.62 o 
  -2   6   7      166.35      156.36      3.73 o 
  -1   6   7      702.57      671.22      8.63 o 
   0   6   7      212.72      210.50      5.37 o 
   1   6   7      166.88      146.72      5.57 o 
   2   6   7     1076.45     1033.06     15.42 o 
   3   6   7      104.34      108.32      6.97 o 
   4   6   7      416.29      389.08     11.93 o 
   5   6   7      239.78      248.97     14.54 o 
   6   6   7      340.89      352.13     18.66 o 
   7   6   7        0.02       -2.11      5.46 o 
  -8   7   7        9.74       27.65     19.10 o 
  -7   7   7      274.38      287.29     43.37 o 
  -6   7   7      331.79      337.69     38.72 o 
  -5   7   7       80.21       69.74     10.73 o 
  -4   7   7       62.93      104.97     16.73 o 
  -3   7   7     1428.80     1407.70     42.70 o 
  -2   7   7      120.38      126.61      3.52 o 
  -1   7   7      570.32      640.91     11.11 o 
   0   7   7        0.99        5.65      2.94 o 
   1   7   7      882.95      905.28     13.79 o 
   2   7   7       78.27       77.72      4.94 o 
   3   7   7      103.46      101.23      5.93 o 
   4   7   7       27.34       27.46      5.12 o 
   5   7   7        2.24        1.46      4.95 o 
   6   7   7      336.13      344.42     18.52 o 
   7   7   7       16.60        2.58      6.43 o 
  -7   8   7       45.26       78.32     25.42 o 
  -6   8   7       14.55       17.98     12.03 o 
  -5   8   7       21.93       40.34      9.27 o 
  -4   8   7     1148.23     1158.77     31.74 o 
  -3   8   7      519.45      505.99     16.89 o 
  -2   8   7     1050.91     1091.51     16.95 o 
  -1   8   7      702.66      689.17      9.66 o 
   0   8   7       19.57       15.99      2.96 o 
   1   8   7        6.49        3.70      2.40 o 
   2   8   7       76.37       66.01      4.80 o 
   3   8   7        2.18       -2.54      2.95 o 
   4   8   7       11.82       11.45      4.08 o 
   5   8   7      125.68      133.15     13.50 o 
   6   8   7       28.40       26.49      8.42 o 
   7   8   7        3.38        7.57      6.72 o 
  -7   9   7        1.15      -14.59     14.59 o 
  -6   9   7      564.17      644.81     35.45 o 
  -5   9   7       21.19       24.30      9.79 o 
  -4   9   7      113.77      120.76     13.40 o 
  -3   9   7        1.00        4.02      6.90 o 
  -2   9   7      218.87      237.99     10.20 o 
  -1   9   7        0.10        6.03      3.25 o 
   0   9   7      185.35      183.51      6.87 o 
   1   9   7      324.69      316.27      9.02 o 
   2   9   7       13.78       10.32      3.78 o 
   3   9   7     1154.60     1148.35     22.95 o 
   4   9   7       52.20       47.83      6.61 o 
   5   9   7      168.63      189.79     16.00 o 
   6   9   7      498.13      482.88     22.55 o 
   7   9   7      204.80      218.84     19.62 o 
  -7  10   7      172.78      220.06     40.56 o 
  -6  10   7        1.29        5.41     11.00 o 
  -5  10   7       25.68       10.89      8.77 o 
  -4  10   7       38.05       64.51     12.71 o 
  -3  10   7      161.34      158.20     14.15 o 
  -2  10   7      247.02      258.05     15.71 o 
  -1  10   7       82.02       80.38      7.14 o 
   0  10   7      315.70      307.75      9.12 o 
   1  10   7       66.83       61.50      5.51 o 
   2  10   7      802.11      776.41     19.11 o 
   3  10   7       24.53       23.23      5.60 o 
   4  10   7       11.59       12.37      4.54 o 
   5  10   7      230.43      223.42     18.38 o 
   6  10   7        6.42       10.68      7.15 o 
   7  10   7       26.51       21.48      8.27 o 
  -7  11   7        2.38       34.38     22.53 o 
  -6  11   7       31.26       23.55     26.49 o 
  -5  11   7       26.51       26.95      9.43 o 
  -4  11   7       34.21       46.83     10.34 o 
  -3  11   7       56.05       65.16     10.44 o 
  -2  11   7      544.24      512.83     20.66 o 
  -1  11   7      324.43      345.79     15.77 o 
   0  11   7      409.63      411.96     17.93 o 
   1  11   7        7.28       12.10      3.61 o 
   2  11   7      451.61      459.43     15.13 o 
   3  11   7        0.27       -3.65      3.65 o 
   4  11   7      343.24      366.34     21.29 o 
   5  11   7        5.89        1.29     10.59 o 
   6  11   7       64.31       57.92     13.39 o 
  -7  12   7        0.02       -5.27     14.35 o 
  -6  12   7        7.58       -4.70     11.49 o 
  -5  12   7        4.74       12.20     11.86 o 
  -4  12   7      147.90      150.69     19.30 o 
  -3  12   7       27.65       35.69     17.13 o 
  -2  12   7        0.69       12.56      5.88 o 
  -1  12   7      683.93      736.29     31.17 o 
   0  12   7       34.26       24.08      5.35 o 
   1  12   7       75.99       69.98      6.91 o 
   2  12   7       20.49       11.53      6.26 o 
   3  12   7      331.19      324.89     17.17 o 
   4  12   7      113.13      115.77     15.27 o 
   5  12   7       49.93       49.82     16.30 o 
   6  12   7       62.37       76.54     14.65 o 
  -6  13   7       79.74      115.38     21.72 o 
  -5  13   7       43.10       68.96     16.69 o 
  -4  13   7        1.57        7.62     16.54 o 
  -3  13   7        0.72        2.42      6.47 o 
  -2  13   7       58.45       55.75      9.36 o 
  -1  13   7        7.68       -5.85     15.10 o 
   0  13   7       93.75      103.11      9.47 o 
   1  13   7      308.31      294.48     12.35 o 
   2  13   7       53.83       55.78      7.41 o 
   3  13   7      236.78      209.38     15.65 o 
   4  13   7      173.84      193.32     19.23 o 
   5  13   7        8.74       12.80      8.00 o 
   6  13   7      147.63      139.79     19.26 o 
  -6  14   7        7.43        2.11     13.28 o 
  -5  14   7      109.10       83.24     21.83 o 
  -4  14   7       11.94        9.80     11.39 o 
  -3  14   7        2.37        4.55      9.64 o 
  -2  14   7        1.45       -2.23      8.72 o 
  -1  14   7       48.34       51.21      9.35 o 
   0  14   7       64.47       63.75      8.16 o 
   1  14   7      162.29      163.42     15.27 o 
   2  14   7      105.81       90.12     10.71 o 
   3  14   7      248.59      233.51     34.34 o 
   4  14   7        2.38        3.20      7.16 o 
   5  14   7       40.95       42.83     11.68 o 
   6  14   7        4.48       -8.91     20.35 o 
  -5  15   7        0.53       16.68     13.66 o 
  -4  15   7       32.56       38.85     14.53 o 
  -3  15   7       18.85       31.64     13.22 o 
  -2  15   7      219.49      174.51     30.26 o 
  -1  15   7        1.05       21.17     10.80 o 
   0  15   7        8.93        8.40      8.89 o 
   1  15   7       29.10       26.49      7.97 o 
   2  15   7        1.17        3.05      5.99 o 
   3  15   7       11.28        5.70      7.27 o 
   4  15   7       23.17       33.10     10.51 o 
   5  15   7       32.91       26.01      9.86 o 
  -5  16   7       39.36       20.93     17.36 o 
  -4  16   7       14.71        8.97     11.98 o 
  -3  16   7        4.65       10.06     14.95 o 
  -2  16   7      113.53      141.32     27.99 o 
  -1  16   7       60.80      105.04     23.60 o 
   0  16   7       15.79       22.65      9.88 o 
   1  16   7       48.17       26.61      9.21 o 
   2  16   7      481.33      474.30     23.40 o 
   3  16   7       22.42       13.68      8.34 o 
   4  16   7       10.59        6.24      9.10 o 
   5  16   7       53.83       52.02     12.61 o 
  -4  17   7       39.61       24.14     13.41 o 
  -3  17   7       18.93       47.32     20.97 o 
  -2  17   7       29.13       26.63     16.04 o 
  -1  17   7      166.88      169.00     29.96 o 
   0  17   7        1.45        7.23     10.18 o 
   1  17   7      211.12      210.61     36.89 o 
   2  17   7       74.83       80.65     16.82 o 
   3  17   7        1.95       -5.83      7.15 o 
   4  17   7       18.37       18.02     10.03 o 
  -4  18   7       48.41       71.88     21.74 o 
  -3  18   7        3.71        9.20     17.09 o 
  -2  18   7       31.65       21.30     16.71 o 
  -1  18   7      167.10      152.80     29.94 o 
   0  18   7       30.65       19.81     15.24 o 
   1  18   7       92.83       87.58     17.59 o 
   2  18   7        0.62        2.91      8.46 o 
   3  18   7       41.09       36.90     16.14 o 
  -3  19   7       11.16       30.75     14.82 o 
  -2  19   7       15.98       46.03     16.48 o 
  -1  19   7       26.96       50.62     19.06 o 
   0  19   7        4.72        6.05     12.56 o 
   1  19   7        3.88        9.81      9.87 o 
   2  19   7       26.43       80.21     25.14 o 
   3  19   7        0.00        0.30     11.02 o 
  -2  20   7       15.93       41.25     14.92 o 
  -1  20   7       19.89       45.44     14.81 o 
   0  20   7        0.59       18.85     12.05 o 
   1  20   7        8.59       18.64     13.40 o 
  -8   0   8      150.73      211.65     35.02 o 
  -7   0   8       18.21       22.78     16.18 o 
  -6   0   8     1005.86      936.90     54.73 o 
  -5   0   8     1042.24     1012.61     53.83 o 
  -4   0   8      235.22      285.73     28.00 o 
  -3   0   8      869.26      856.72     13.78 o 
  -2   0   8      463.00      427.59     15.23 o 
  -1   0   8      412.92      407.07      8.31 o 
   0   0   8      111.28      182.82      5.97 o 
   1   0   8      698.17      764.02     29.69 o 
   2   0   8      218.12      224.18     41.47 o 
   3   0   8      472.14      432.00     21.79 o 
   4   0   8      191.77      183.33     16.37 o 
   5   0   8      262.18      288.49     17.03 o 
   6   0   8      690.03      685.94     34.77 o 
   7   0   8       49.03       41.35     11.99 o 
   8   0   8      146.74      170.62     19.87 o 
  -8   1   8      226.06      229.89     26.02 o 
  -7   1   8      205.98      195.64     26.87 o 
  -6   1   8       15.18       15.73     11.71 o 
  -5   1   8     1050.56     1042.85     38.57 o 
  -4   1   8       79.51       94.34     18.91 o 
  -3   1   8       30.76       44.44      8.34 o 
  -2   1   8      205.65      177.92      6.24 o 
  -1   1   8     1750.01     1847.81     16.33 o 
   0   1   8       23.26       20.89      1.90 o 
   1   1   8     2592.57     2683.41     28.95 o 
   2   1   8      416.00      389.79     11.80 o 
   3   1   8       61.02       49.82      6.36 o 
   4   1   8     2139.17     2088.67     36.08 o 
   5   1   8      779.14      848.36     22.93 o 
   6   1   8       28.36       27.37      6.98 o 
   7   1   8      123.32      133.09     13.80 o 
   8   1   8       87.25       97.48     13.79 o 
  -8   2   8        0.07        0.12     15.41 o 
  -7   2   8       85.48       70.34     16.45 o 
  -6   2   8      308.92      297.16     23.92 o 
  -5   2   8       73.34       74.89     13.41 o 
  -4   2   8      268.34      275.20     13.39 o 
  -3   2   8     1226.07     1237.63     19.70 o 
  -2   2   8      678.44      703.25      8.05 o 
  -1   2   8       30.19       28.78      2.30 o 
   0   2   8     2037.54     2060.84     18.67 o 
   1   2   8      743.74      764.08     14.17 o 
   2   2   8      197.28      184.66      7.32 o 
   3   2   8        9.91       11.40      2.62 o 
   4   2   8        4.76        7.82      3.18 o 
   5   2   8      603.72      639.20     21.63 o 
   6   2   8       21.78       25.61      6.95 o 
   7   2   8       18.85       22.03      6.70 o 
   8   2   8        7.18        9.30      7.29 o 
  -8   3   8       34.92       58.41     24.50 o 
  -7   3   8      200.29      213.87     23.46 o 
  -6   3   8       29.42       35.66     12.49 o 
  -5   3   8       88.16      114.35     15.33 o 
  -4   3   8      858.50      944.61     24.65 o 
  -3   3   8        1.23        1.32      2.12 o 
  -2   3   8     1120.94     1075.52     11.01 o 
  -1   3   8        0.76        3.58      1.20 o 
   0   3   8      128.43      138.94      3.89 o 
   1   3   8     1226.45     1227.17     17.09 o 
   2   3   8      765.37      743.56     13.47 o 
   3   3   8      397.40      437.30     11.41 o 
   4   3   8     1203.58     1215.58     25.98 o 
   5   3   8      748.20      774.53     21.93 o 
   6   3   8        3.72        0.90      4.03 o 
   7   3   8        8.17       13.90      6.73 o 
  -8   4   8        1.02      -14.58     17.47 o 
  -7   4   8      381.30      375.73     40.97 o 
  -6   4   8      117.45      116.62     17.62 o 
  -5   4   8      194.33      286.06     61.86 o 
  -4   4   8       33.28       55.91     13.18 o 
  -3   4   8      841.52      850.25     16.59 o 
  -2   4   8        0.05        3.01      1.41 o 
  -1   4   8       74.75       73.26      3.01 o 
   0   4   8      147.90      211.59      5.96 o 
   1   4   8        0.25        1.66      1.58 o 
   2   4   8      340.35      307.62      8.58 o 
   3   4   8       94.39      106.66      5.95 o 
   4   4   8       77.10       62.81      6.73 o 
   5   4   8      292.17      292.18     12.61 o 
   6   4   8       60.43       52.94      9.44 o 
   7   4   8      254.50      284.98     21.29 o 
  -8   5   8       68.61       48.86     26.47 o 
  -7   5   8      227.07      271.40     41.65 o 
  -6   5   8       69.88       67.47     14.60 o 
  -5   5   8       12.68       32.97     31.34 o 
  -4   5   8        0.03       -4.99     13.35 o 
  -3   5   8       14.03       21.55      4.53 o 
  -2   5   8      115.76      110.65      4.21 o 
  -1   5   8      850.36      863.21     11.64 o 
   0   5   8      226.79      250.97      5.62 o 
   1   5   8      256.89      261.32      8.41 o 
   2   5   8     1080.36     1099.28     16.34 o 
   3   5   8      260.78      246.62      7.85 o 
   4   5   8      180.17      187.22     10.09 o 
   5   5   8      616.86      688.24     21.59 o 
   6   5   8      151.80      174.04     15.83 o 
   7   5   8      108.87      126.74     14.35 o 
  -8   6   8        0.72      -16.51     16.51 o 
  -7   6   8       31.00       43.92     22.37 o 
  -6   6   8        3.31       -0.87     12.50 o 
  -5   6   8       16.52       -1.14      7.51 o 
  -4   6   8       32.90       51.10      8.73 o 
  -3   6   8      616.99      659.22     19.09 o 
  -2   6   8       20.44       15.76      4.65 o 
  -1   6   8       78.12       90.19      4.43 o 
   0   6   8       36.39       32.10      3.47 o 
   1   6   8      557.81      563.62     12.08 o 
   2   6   8      427.29      424.16      9.74 o 
   3   6   8      208.72      183.50      7.44 o 
   4   6   8      316.59      320.45     11.12 o 
   5   6   8      167.82      157.76     14.15 o 
   6   6   8      112.21      101.19     12.59 o 
   7   6   8        0.69        2.13      6.24 o 
  -7   7   8       21.90       28.00     22.19 o 
  -6   7   8       74.87       85.51     25.28 o 
  -5   7   8       50.95       67.71     33.97 o 
  -4   7   8        0.44       -2.72      5.95 o 
  -3   7   8        0.49        5.55      6.37 o 
  -2   7   8       39.19       52.08      6.44 o 
  -1   7   8      195.26      186.42      5.69 o 
   0   7   8     1106.60     1165.02     16.88 o 
   1   7   8       29.82       31.41      3.62 o 
   2   7   8     1962.63     1985.90     26.34 o 
   3   7   8       82.32       77.71      6.69 o 
   4   7   8       35.10       32.44      5.33 o 
   5   7   8       63.21       46.55      8.79 o 
   6   7   8       19.05       13.48      7.18 o 
   7   7   8       16.36        8.35      7.48 o 
  -7   8   8       27.24       28.43     20.21 o 
  -6   8   8        5.18       14.03     18.73 o 
  -5   8   8       41.25       58.89     13.72 o 
  -4   8   8       30.06       48.85      9.17 o 
  -3   8   8      758.51      751.69     19.99 o 
  -2   8   8      144.32      155.72     12.83 o 
  -1   8   8      642.15      633.69     12.74 o 
   0   8   8        0.02        4.98      2.89 o 
   1   8   8        0.26        1.34      2.43 o 
   2   8   8        1.20        1.31      2.56 o 
   3   8   8        4.69        2.31      3.40 o 
   4   8   8       17.47       17.48      4.91 o 
   5   8   8       39.50       30.05      7.89 o 
   6   8   8        2.07        1.50      5.89 o 
   7   8   8        4.91        8.27      7.16 o 
  -7   9   8       10.26       -7.21     16.46 o 
  -6   9   8       54.77       61.83     24.72 o 
  -5   9   8       18.55       26.75      9.56 o 
  -4   9   8        2.33       13.56      6.92 o 
  -3   9   8       95.54       86.67     10.95 o 
  -2   9   8       15.34       13.60      6.60 o 
  -1   9   8      234.94      233.39     10.33 o 
   0   9   8       91.21      100.86      5.83 o 
   1   9   8       13.47       10.07      3.49 o 
   2   9   8        0.91        4.48      2.88 o 
   3   9   8        0.10        2.43      7.19 o 
   4   9   8       73.27       51.54      6.69 o 
   5   9   8      528.47      525.02     22.59 o 
   6   9   8        8.96        4.38      5.52 o 
   7   9   8        4.22       -0.52      6.36 o 
  -7  10   8       29.38        8.02     21.12 o 
  -6  10   8       64.45       84.44     18.24 o 
  -5  10   8        0.21        6.77      8.04 o 
  -4  10   8        3.80        9.72     13.76 o 
  -3  10   8       16.60       17.82      7.15 o 
  -2  10   8        0.00        0.58      4.93 o 
  -1  10   8        2.69        4.57      4.63 o 
   0  10   8       16.39       17.36      3.42 o 
   1  10   8        3.67       -0.04      3.10 o 
   2  10   8     1477.80     1431.61     27.80 o 
   3  10   8      365.45      371.86     14.77 o 
   4  10   8      187.83      179.23     13.31 o 
   5  10   8        4.38        0.88      5.41 o 
   6  10   8      363.99      362.50     21.69 o 
  -7  11   8       25.35       41.23     24.60 o 
  -6  11   8        1.45        8.75     12.93 o 
  -5  11   8      134.83      161.96     21.97 o 
  -4  11   8        8.24       16.31      8.40 o 
  -3  11   8       23.56       15.06      7.58 o 
  -2  11   8        1.34       17.34      6.25 o 
  -1  11   8       12.86       24.32     10.09 o 
   0  11   8       16.91       14.83      5.58 o 
   1  11   8      674.99      664.86     22.21 o 
   2  11   8      165.81      163.89     12.17 o 
   3  11   8       17.77       16.85      6.15 o 
   4  11   8        0.51       -1.16      5.97 o 
   5  11   8       56.84       48.08     11.35 o 
   6  11   8        0.16        2.63      8.33 o 
  -6  12   8        0.03       -0.19     12.57 o 
  -5  12   8      300.64      367.68     49.55 o 
  -4  12   8       57.74       57.87     11.20 o 
  -3  12   8      190.76      201.60     22.32 o 
  -2  12   8       94.93      103.85     11.40 o 
  -1  12   8      387.84      386.96     17.08 o 
   0  12   8      181.91      193.44      9.54 o 
   1  12   8        5.17        5.25      2.56 o 
   2  12   8        1.44        2.89      3.69 o 
   3  12   8       90.79       83.45     10.58 o 
   4  12   8       11.58        7.60      6.84 o 
   5  12   8        0.59       -4.28      7.31 o 
   6  12   8        6.79       -4.25      8.63 o 
  -6  13   8      140.97      129.09     24.37 o 
  -5  13   8      137.13      120.00     21.47 o 
  -4  13   8      115.23       93.15     18.00 o 
  -3  13   8        1.86        8.10      9.44 o 
  -2  13   8      518.81      474.61     20.70 o 
  -1  13   8       36.76       44.14      7.43 o 
   0  13   8        3.54       14.34      8.76 o 
   1  13   8        0.31        6.35      3.83 o 
   2  13   8      110.25      125.65     12.04 o 
   3  13   8        2.20        5.07      6.16 o 
   4  13   8        0.57        4.64      5.83 o 
   5  13   8       22.72       24.50     10.26 o 
   6  13   8       86.32       64.78     14.55 o 
  -6  14   8        0.47        1.83     13.47 o 
  -5  14   8       29.14       24.89     36.26 o 
  -4  14   8        3.07       23.27     11.23 o 
  -3  14   8       88.31       65.58     14.56 o 
  -2  14   8      271.93      226.79     22.34 o 
  -1  14   8       63.16       51.74     16.72 o 
   0  14   8      140.44      189.64     29.93 o 
   1  14   8       11.38       16.83      6.24 o 
   2  14   8      775.91      716.05     23.64 o 
   3  14   8        3.10        5.65      6.44 o 
   4  14   8      440.36      451.23     27.43 o 
   5  14   8       93.07       83.64     14.97 o 
  -5  15   8       26.80       23.19     23.88 o 
  -4  15   8       36.99       36.72     15.13 o 
  -3  15   8       10.77        3.22      9.90 o 
  -2  15   8        0.15       -4.37      9.91 o 
  -1  15   8       99.16      100.52     22.76 o 
   0  15   8       27.33       27.07     14.23 o 
   1  15   8      394.70      372.12     20.18 o 
   2  15   8       33.27       28.55      9.15 o 
   3  15   8      141.98      165.60     18.85 o 
   4  15   8        2.54        2.69      7.51 o 
   5  15   8       22.36       18.69      9.67 o 
  -5  16   8       15.09       27.47     23.16 o 
  -4  16   8        1.59        5.61     30.05 o 
  -3  16   8      165.95      158.42     32.50 o 
  -2  16   8       10.16       34.03     14.10 o 
  -1  16   8        5.62       15.02     12.06 o 
   0  16   8      204.04      214.88     33.29 o 
   1  16   8      186.74      195.63     22.71 o 
   2  16   8       21.82       29.98      9.97 o 
   3  16   8       43.72       47.58     12.06 o 
   4  16   8       10.48        6.28      8.06 o 
  -4  17   8       88.28      123.25     30.17 o 
  -3  17   8        4.03       35.14     17.72 o 
  -2  17   8       44.82       36.98     15.41 o 
  -1  17   8       26.82       19.71     10.80 o 
   0  17   8      198.76      189.27     32.22 o 
   1  17   8        7.69       13.41     20.24 o 
   2  17   8       93.89       66.40     16.61 o 
   3  17   8        5.66       -5.46     10.31 o 
   4  17   8        7.21       -1.39      8.57 o 
  -3  18   8       10.44       40.71     19.39 o 
  -2  18   8        1.75       31.09     12.30 o 
  -1  18   8      322.58      312.26     34.19 o 
   0  18   8        5.72       16.22     10.72 o 
   1  18   8        5.80       10.49     10.81 o 
   2  18   8        1.21       59.21     24.76 o 
   3  18   8      297.51      304.38     37.95 o 
  -2  19   8       50.29       48.08     19.31 o 
  -1  19   8       37.62       17.66     15.13 o 
   0  19   8        0.03        9.03     10.44 o 
   1  19   8       62.77       33.71     16.02 o 
   2  19   8       10.46        5.30     10.47 o 
  -1  20   8        2.38       28.12     12.64 o 
   0  20   8       98.45      109.38     25.56 o 
  -8   1   9       19.08       14.50     12.43 o 
  -7   1   9       11.33       30.63     12.89 o 
  -6   1   9        1.40       -0.95      8.63 o 
  -5   1   9      563.10      558.82     28.80 o 
  -4   1   9        8.92       60.60     29.14 o 
  -3   1   9      168.73      162.82      8.07 o 
  -2   1   9      159.38      142.39      3.97 o 
  -1   1   9       16.95       11.10      1.53 o 
   0   1   9       60.06       54.68      3.44 o 
   1   1   9      226.15      227.96      7.33 o 
   2   1   9       79.68       71.65      5.93 o 
   3   1   9      231.11      223.84      9.55 o 
   4   1   9      163.88      191.01     10.83 o 
   5   1   9       16.05       17.57      5.09 o 
   6   1   9       62.56       64.10     11.49 o 
   7   1   9       42.77       41.35      8.94 o 
  -8   2   9       28.28       17.18     13.63 o 
  -7   2   9        0.01       -3.45     10.20 o 
  -6   2   9       48.04       55.69     20.50 o 
  -5   2   9      318.87      294.89     22.26 o 
  -4   2   9       15.33        6.92     15.89 o 
  -3   2   9       31.94       21.28      8.97 o 
  -2   2   9      241.85      275.30      5.46 o 
  -1   2   9     1219.28     1212.29     12.38 o 
   0   2   9      544.27      529.84      8.50 o 
   1   2   9      391.89      392.82      9.04 o 
   2   2   9      117.87      116.72      6.59 o 
   3   2   9       37.60       41.18      4.60 o 
   4   2   9       40.22       29.63      5.41 o 
   5   2   9       87.86       89.46      9.27 o 
   6   2   9       60.01       51.24      8.99 o 
   7   2   9        0.08        4.55      5.91 o 
  -8   3   9        3.06        6.97     18.27 o 
  -7   3   9       84.39       86.32     17.65 o 
  -6   3   9       44.46       36.56     14.88 o 
  -5   3   9        6.89       -4.14      8.54 o 
  -4   3   9      315.77      282.59     19.87 o 
  -3   3   9        9.71       22.46      4.16 o 
  -2   3   9        0.85        1.81      1.37 o 
  -1   3   9       36.68       39.41      2.47 o 
   0   3   9     1950.46     1973.72     18.75 o 
   1   3   9      138.43      149.97      6.94 o 
   2   3   9      206.66      203.79      7.13 o 
   3   3   9     2429.44     2361.69     37.79 o 
   4   3   9      442.29      457.77     15.64 o 
   5   3   9       93.65       74.93      8.72 o 
   6   3   9        9.75       13.43      5.41 o 
   7   3   9        0.26        3.90      6.11 o 
  -8   4   9        3.37      -16.81     16.81 o 
  -7   4   9      161.80      156.41     30.85 o 
  -6   4   9      135.99      155.13     19.81 o 
  -5   4   9      134.21      115.41     17.34 o 
  -4   4   9      856.58      776.54     31.35 o 
  -3   4   9      129.57      133.34      9.75 o 
  -2   4   9      904.76      837.79     13.68 o 
  -1   4   9       77.53       93.60      4.06 o 
   0   4   9      353.00      323.58      6.43 o 
   1   4   9      547.68      506.60     10.08 o 
   2   4   9        9.14       11.28      2.76 o 
   3   4   9      472.61      464.06     13.41 o 
   4   4   9        0.73        3.72      3.38 o 
   5   4   9      834.39      821.61     23.47 o 
   6   4   9        1.95        4.78      5.58 o 
   7   4   9        0.34        9.03      6.89 o 
  -8   5   9        0.38      -16.72     16.72 o 
  -7   5   9       95.23       85.81     28.16 o 
  -6   5   9      124.64      103.07     23.80 o 
  -5   5   9        0.06       -1.70      8.64 o 
  -4   5   9      209.44      181.88     12.67 o 
  -3   5   9      406.34      431.61     14.50 o 
  -2   5   9        0.72        4.07      4.05 o 
  -1   5   9      185.18      175.14      4.69 o 
   0   5   9      192.97      189.87      5.14 o 
   1   5   9       14.85       12.71      3.01 o 
   2   5   9      346.79      335.88      9.00 o 
   3   5   9      384.46      361.38     11.13 o 
   4   5   9      227.73      228.29     11.06 o 
   5   5   9      169.06      167.05     14.87 o 
   6   5   9      180.64      219.59     17.89 o 
   7   5   9       36.66       30.44      9.22 o 
  -7   6   9      173.20      195.08     37.69 o 
  -6   6   9      129.86      131.60     29.93 o 
  -5   6   9      207.16      243.34     46.92 o 
  -4   6   9        0.72        4.54      7.07 o 
  -3   6   9        1.98       16.17      5.88 o 
  -2   6   9      347.54      341.95     12.33 o 
  -1   6   9      128.66      116.35      6.01 o 
   0   6   9      185.95      178.11      5.80 o 
   1   6   9     1373.99     1330.17     18.15 o 
   2   6   9      515.19      515.53     11.19 o 
   3   6   9       18.54       12.66      4.18 o 
   4   6   9      188.47      196.91     10.63 o 
   5   6   9      218.14      189.00     15.74 o 
   6   6   9       95.92      103.00     12.57 o 
   7   6   9        0.19        5.11      6.46 o 
  -7   7   9      202.69      181.71     36.96 o 
  -6   7   9       86.62      139.37     31.87 o 
  -5   7   9       24.56       26.14     17.99 o 
  -4   7   9       28.90       52.53      8.32 o 
  -3   7   9      806.10      822.41     41.21 o 
  -2   7   9      240.19      249.09     13.58 o 
  -1   7   9      879.95      860.18     14.96 o 
   0   7   9       36.23       32.30      4.52 o 
   1   7   9      356.67      336.87      9.62 o 
   2   7   9      356.76      325.59      9.00 o 
   3   7   9     2051.72     1989.68     29.20 o 
   4   7   9      342.75      341.41     13.39 o 
   5   7   9        4.46        2.76      5.11 o 
   6   7   9       96.17       93.97     12.97 o 
   7   7   9      129.49      136.99     15.62 o 
  -7   8   9       27.45       15.55     21.20 o 
  -6   8   9       96.71       76.21     25.88 o 
  -5   8   9      183.33      198.31     34.32 o 
  -4   8   9      337.30      400.04     37.03 o 
  -3   8   9       12.72       29.25      9.98 o 
  -2   8   9      458.17      488.71     22.57 o 
  -1   8   9       20.52       27.81      5.27 o 
   0   8   9      530.94      559.59     11.77 o 
   1   8   9      253.17      240.99      8.35 o 
   2   8   9        6.27        2.35      2.23 o 
   3   8   9      290.65      299.80     11.75 o 
   4   8   9      281.76      275.35     14.25 o 
   5   8   9       83.51       87.36     11.88 o 
   6   8   9      395.20      382.66     21.16 o 
   7   8   9       77.50       61.65     11.60 o 
  -7   9   9      190.36      163.42     37.69 o 
  -6   9   9       18.10       20.24     20.53 o 
  -5   9   9       28.72       81.78     33.59 o 
  -4   9   9       26.27       67.33      9.73 o 
  -3   9   9      136.46      147.67     25.05 o 
  -2   9   9      589.58      532.18     18.20 o 
  -1   9   9       50.40       42.18      9.19 o 
   0   9   9       86.55       95.79      6.08 o 
   1   9   9        8.00       10.05      3.38 o 
   2   9   9       89.04       83.25      7.37 o 
   3   9   9      428.61      416.71     14.29 o 
   4   9   9       23.67       15.17      5.65 o 
   5   9   9      251.85      269.13     19.68 o 
   6   9   9       83.94      113.65     14.32 o 
  -7  10   9        3.63      -10.74     19.63 o 
  -6  10   9        1.25       -0.72     19.42 o 
  -5  10   9      254.06      321.92     33.36 o 
  -4  10   9       56.70       69.54     13.51 o 
  -3  10   9      678.59      690.31     59.32 o 
  -2  10   9       15.86       27.77      6.83 o 
  -1  10   9      142.50      170.47     25.19 o 
   0  10   9       36.95       41.91      5.53 o 
   1  10   9      683.11      699.13     14.38 o 
   2  10   9        0.15       -1.99      5.13 o 
   3  10   9      626.12      621.95     17.78 o 
   4  10   9      182.04      192.91     15.75 o 
   5  10   9       68.21       49.80     13.23 o 
   6  10   9        1.55        3.40      6.66 o 
  -6  11   9       34.63       28.55     23.62 o 
  -5  11   9        0.39        2.89     13.15 o 
  -4  11   9      264.69      316.79     18.49 o 
  -3  11   9      107.74      130.85     12.58 o 
  -2  11   9       31.58       55.60      9.78 o 
  -1  11   9      604.20      640.06     32.21 o 
   0  11   9       47.59       47.86      7.29 o 
   1  11   9      637.79      622.14     15.20 o 
   2  11   9      128.09      144.56     10.78 o 
   3  11   9      150.33      135.38     12.85 o 
   4  11   9      196.31      196.72     19.31 o 
   5  11   9       73.57       78.54     14.19 o 
   6  11   9      108.68       99.76     16.89 o 
  -6  12   9        2.39      -14.82     14.82 o 
  -5  12   9       32.96       14.70     13.12 o 
  -4  12   9        5.28       16.06      9.73 o 
  -3  12   9        4.06       -3.89      9.08 o 
  -2  12   9        0.79       10.88      6.82 o 
  -1  12   9      129.69      170.28     22.97 o 
   0  12   9        0.03       12.57      4.77 o 
   1  12   9      283.12      265.70     11.92 o 
   2  12   9      133.82      145.33     12.75 o 
   3  12   9       30.49       24.63      7.85 o 
   4  12   9       48.22       47.68     13.66 o 
   5  12   9       75.79       90.32     15.39 o 
   6  12   9        8.04       14.47     10.64 o 
  -6  13   9        0.15        0.77     12.19 o 
  -5  13   9       57.60       63.30     37.85 o 
  -4  13   9        3.41       14.73     13.29 o 
  -3  13   9       23.69       25.87     14.65 o 
  -2  13   9       23.42       18.07      9.32 o 
  -1  13   9      126.04      166.18     12.63 o 
   0  13   9        0.60        2.84      8.91 o 
   1  13   9        5.11        5.50      5.11 o 
   2  13   9       18.07       24.63      6.80 o 
   3  13   9       30.79       35.17      9.95 o 
   4  13   9      129.55      107.29     15.71 o 
   5  13   9      188.61      216.76     22.54 o 
  -5  14   9       22.53       31.63     37.75 o 
  -4  14   9       10.37       14.87     10.71 o 
  -3  14   9       85.33      112.27     23.32 o 
  -2  14   9      429.44      416.73     25.00 o 
  -1  14   9       10.73       23.66     12.96 o 
   0  14   9       16.41       16.79     10.75 o 
   1  14   9        7.47       13.70      7.08 o 
   2  14   9      286.50      272.46     17.80 o 
   3  14   9       15.59        0.86      6.78 o 
   4  14   9       29.70       23.09     10.37 o 
   5  14   9        4.67        5.84      8.25 o 
  -5  15   9       11.54      -14.26     18.60 o 
  -4  15   9       44.62       36.29     14.20 o 
  -3  15   9       59.87       80.39     15.76 o 
  -2  15   9        1.62       20.60     10.33 o 
  -1  15   9      165.03      157.52     29.27 o 
   0  15   9      334.10      310.22     32.22 o 
   1  15   9      177.68      143.54     15.63 o 
   2  15   9       52.24       42.58     10.78 o 
   3  15   9       67.68       57.86     11.89 o 
   4  15   9       21.53       17.83      8.93 o 
  -4  16   9        0.03       14.78     12.58 o 
  -3  16   9       60.41       40.71     18.35 o 
  -2  16   9       14.91       33.82     14.89 o 
  -1  16   9      120.07      111.61     25.90 o 
   0  16   9        8.29       38.87     15.23 o 
   1  16   9       23.53       29.49     15.37 o 
   2  16   9        0.92        4.68      6.57 o 
   3  16   9        3.43       -7.38      8.61 o 
   4  16   9       44.34       37.99     12.86 o 
  -4  17   9       27.36       50.28     21.85 o 
  -3  17   9       97.98      111.51     26.18 o 
  -2  17   9        7.72       17.80     12.88 o 
  -1  17   9       65.80      105.18     24.08 o 
   0  17   9        7.26        2.79      9.92 o 
   1  17   9      120.49      136.27     28.48 o 
   2  17   9       76.00       73.09     17.27 o 
   3  17   9        2.60       -2.72      8.90 o 
  -2  18   9      134.76      126.23     28.16 o 
  -1  18   9       18.40       19.48     12.98 o 
   0  18   9       10.60       10.96     12.62 o 
   1  18   9       26.62       42.23     18.17 o 
   2  18   9      319.48      329.64     32.13 o 
  -2  19   9        4.02       16.86     12.02 o 
  -1  19   9        1.23       10.77     12.86 o 
   0  19   9      708.29      637.15     51.74 o 
   1  19   9        2.95       18.87     12.29 o 
  -8   0  10       87.94      103.82     27.70 o 
  -7   0  10        2.76        5.53     15.93 o 
  -6   0  10      345.87      309.16     34.39 o 
  -5   0  10      673.21      549.65     41.52 o 
  -4   0  10     2199.26     1950.49     77.63 o 
  -3   0  10      986.42      885.81     47.61 o 
  -2   0  10      215.56      209.52     31.63 o 
  -1   0  10      425.09      376.43      9.13 o 
   0   0  10     1539.30     1428.36     29.19 o 
   1   0  10      528.91      488.81     26.60 o 
   2   0  10      405.99      347.28     19.83 o 
   3   0  10       59.92       70.56     11.43 o 
   4   0  10     1994.86     1949.72     85.91 o 
   5   0  10      253.56      268.83     21.56 o 
   6   0  10       67.24       51.41     13.47 o 
   7   0  10       12.87       16.96     10.43 o 
  -8   1  10      182.90      179.46     34.79 o 
  -7   1  10       19.32       23.28     13.42 o 
  -6   1  10       15.44        9.02     10.79 o 
  -5   1  10        0.06       -0.16      9.04 o 
  -4   1  10       27.63       18.18     10.33 o 
  -3   1  10      481.83      532.53     67.63 o 
  -2   1  10       24.32       27.44      3.41 o 
  -1   1  10      126.66      129.90      4.01 o 
   0   1  10      443.83      431.93      9.29 o 
   1   1  10     1949.03     1922.19     26.36 o 
   2   1  10      279.84      272.62      8.84 o 
   3   1  10      553.67      536.34     18.31 o 
   4   1  10      680.93      671.59     19.68 o 
   5   1  10       51.88       59.24      9.37 o 
   6   1  10       62.50       53.54      9.61 o 
   7   1  10      128.87      130.90     15.35 o 
  -8   2  10        1.03       -3.60     11.90 o 
  -7   2  10       44.01       43.29     14.87 o 
  -6   2  10       46.62       29.85     11.85 o 
  -5   2  10      434.19      382.65     56.62 o 
  -4   2  10       76.74       64.73     13.70 o 
  -3   2  10      119.84      151.71     16.04 o 
  -2   2  10        0.15        0.76      2.87 o 
  -1   2  10     4655.13     4452.74     36.38 o 
   0   2  10     2040.56     1978.98     20.42 o 
   1   2  10      317.42      317.61      7.98 o 
   2   2  10     1771.10     1748.90     23.85 o 
   3   2  10     1637.95     1550.91     29.60 o 
   4   2  10       32.59       29.39      5.31 o 
   5   2  10      225.55      224.88     15.63 o 
   6   2  10      107.91      114.59     13.18 o 
   7   2  10      122.30      106.16     13.87 o 
  -7   3  10        6.95        2.27     11.87 o 
  -6   3  10        0.03       -2.32      9.67 o 
  -5   3  10       71.47       67.95     14.43 o 
  -4   3  10       44.74       76.17     12.78 o 
  -3   3  10      561.40      483.25     34.14 o 
  -2   3  10      323.61      311.74     10.75 o 
  -1   3  10       35.24       52.27      4.11 o 
   0   3  10      214.91      215.10      5.69 o 
   1   3  10      230.71      219.55      6.84 o 
   2   3  10        1.81        0.53      1.91 o 
   3   3  10      138.13      115.24      9.69 o 
   4   3  10      130.87      130.83     10.61 o 
   5   3  10      205.62      226.59     16.75 o 
   6   3  10       36.12       26.75      6.66 o 
   7   3  10      177.98      195.71     18.11 o 
  -7   4  10       11.39       11.00     12.26 o 
  -6   4  10      596.98      565.20     30.94 o 
  -5   4  10       24.47       41.83     12.75 o 
  -4   4  10      234.44      235.65     19.48 o 
  -3   4  10      790.60      736.73     28.27 o 
  -2   4  10       45.20       44.77      5.93 o 
  -1   4  10      944.70      929.09     13.67 o 
   0   4  10        5.53        6.07      1.78 o 
   1   4  10       25.24       19.97      2.81 o 
   2   4  10       49.42       46.95      4.48 o 
   3   4  10      541.53      525.09     16.18 o 
   4   4  10       64.38       62.81      6.98 o 
   5   4  10        2.63       -1.39      3.84 o 
   6   4  10       79.07       76.94     11.37 o 
   7   4  10        0.41       -0.39      7.13 o 
  -7   5  10        1.81        9.01     18.89 o 
  -6   5  10      360.08      316.26     23.90 o 
  -5   5  10        9.60       -1.26      8.91 o 
  -4   5  10      373.04      392.64     58.44 o 
  -3   5  10      573.92      510.15     14.85 o 
  -2   5  10      166.19      181.38      8.12 o 
  -1   5  10      329.16      328.82     17.35 o 
   0   5  10      128.68      146.36      5.37 o 
   1   5  10      154.53      161.14      5.99 o 
   2   5  10      704.09      710.65     13.68 o 
   3   5  10      784.56      748.32     16.68 o 
   4   5  10      237.93      252.44     11.56 o 
   5   5  10       57.14       44.27      8.61 o 
   6   5  10       10.59        9.74      6.83 o 
   7   5  10        5.96        4.11      6.96 o 
  -7   6  10       45.87       37.68     22.38 o 
  -6   6  10       34.27       49.11     20.84 o 
  -5   6  10        6.19        8.46     14.05 o 
  -4   6  10      396.14      494.88     84.75 o 
  -3   6  10      141.72      182.72     15.58 o 
  -2   6  10      208.98      249.93     10.78 o 
  -1   6  10      497.62      528.48     15.65 o 
   0   6  10     1500.70     1494.14     17.81 o 
   1   6  10      229.20      237.54      7.58 o 
   2   6  10       10.15       10.02      3.82 o 
   3   6  10      567.37      608.77     15.03 o 
   4   6  10       60.05       55.78      7.05 o 
   5   6  10        4.75        2.53      5.05 o 
   6   6  10       63.02       62.76     13.59 o 
   7   6  10      206.07      202.63     19.48 o 
  -7   7  10        0.01       30.27     21.39 o 
  -6   7  10        1.27       -1.73     14.28 o 
  -5   7  10      122.58      147.35     18.37 o 
  -4   7  10        8.93       20.61     15.38 o 
  -3   7  10      372.20      411.91     19.40 o 
  -2   7  10       13.14       18.06      5.21 o 
  -1   7  10       54.73       76.37      8.61 o 
   0   7  10      138.13      124.90      6.60 o 
   1   7  10       49.69       38.95      4.52 o 
   2   7  10     1045.21      994.94     18.50 o 
   3   7  10       13.48       10.36      3.23 o 
   4   7  10       21.31       17.93      5.83 o 
   5   7  10       26.22       23.94      7.14 o 
   6   7  10       29.17       35.21      9.26 o 
   7   7  10       40.71       36.54     10.07 o 
  -7   8  10      115.83       91.73     30.28 o 
  -6   8  10       13.68       14.00     17.96 o 
  -5   8  10        1.62        0.38     13.38 o 
  -3   8  10       60.73       59.23      8.22 o 
  -2   8  10      177.92      204.53     20.69 o 
  -1   8  10      291.57      278.71     23.14 o 
   0   8  10      179.36      187.83      9.42 o 
   1   8  10      149.04      144.91      6.80 o 
   2   8  10      112.76      107.52      7.36 o 
   3   8  10       99.64      102.79      8.67 o 
   4   8  10       80.40       79.51     10.71 o 
   5   8  10        1.10       -2.83      4.70 o 
   6   8  10        0.53        2.90      5.79 o 
  -7   9  10       53.53       30.93     22.85 o 
  -6   9  10        1.01        4.31     18.66 o 
  -5   9  10        0.79       15.75     17.20 o 
  -4   9  10        1.39        2.53     15.98 o 
  -3   9  10       31.40       43.41     13.36 o 
  -2   9  10      290.65      236.57     13.24 o 
  -1   9  10      157.01      175.70     12.53 o 
   0   9  10       28.96       34.30      6.39 o 
   1   9  10        0.80        0.78      2.99 o 
   2   9  10      270.08      263.44     11.09 o 
   3   9  10       10.50        0.63      4.89 o 
   4   9  10        3.41        2.01      5.02 o 
   5   9  10       24.74       17.01      7.31 o 
   6   9  10       19.57       19.92      8.10 o 
  -6  10  10       22.10       20.13     22.82 o 
  -5  10  10        7.65       30.98     18.62 o 
  -4  10  10      154.62      246.32     35.32 o 
  -3  10  10       75.35       94.19     29.96 o 
  -2  10  10       48.88       58.46      8.64 o 
  -1  10  10        2.25       16.63      8.00 o 
   0  10  10      140.92      194.73     21.87 o 
   1  10  10        9.34       11.68      3.41 o 
   2  10  10       77.27       85.69      8.68 o 
   3  10  10       81.41       82.11      9.37 o 
   4  10  10      203.05      203.94     16.63 o 
   5  10  10       77.08       88.99     12.41 o 
   6  10  10      172.94      202.00     29.81 o 
  -6  11  10       11.17       -6.81     19.35 o 
  -5  11  10       47.91       48.33     22.42 o 
  -4  11  10       67.92       88.40     11.51 o 
  -3  11  10      109.54      178.52     17.81 o 
  -2  11  10        3.52        9.92     11.82 o 
  -1  11  10        3.07       21.80      9.87 o 
   0  11  10      196.70      219.62     20.26 o 
   1  11  10     1133.24     1099.01     27.61 o 
   2  11  10      158.65      163.47     13.61 o 
   3  11  10       92.08       94.55     11.53 o 
   4  11  10      132.33      120.07     15.95 o 
   5  11  10       76.73       81.48     12.54 o 
   6  11  10       35.00       45.20     10.84 o 
  -6  12  10        1.42       -8.14     18.75 o 
  -5  12  10        1.88        9.99     18.01 o 
  -4  12  10       70.73       69.31     22.38 o 
  -3  12  10       83.59       71.09     14.86 o 
  -2  12  10      485.64      476.35     29.85 o 
  -1  12  10       92.63      101.55     10.94 o 
   0  12  10       33.79       47.47     11.39 o 
   1  12  10      958.79      914.87     34.84 o 
   2  12  10      122.40      110.72     11.62 o 
   3  12  10        4.11        3.85      6.22 o 
   4  12  10       65.08       64.49     12.79 o 
   5  12  10       38.94       25.62     11.22 o 
  -5  13  10       17.35       60.91     15.44 o 
  -4  13  10       89.67      115.87     19.70 o 
  -3  13  10       18.95       35.48     25.66 o 
  -2  13  10      215.07      213.60     21.48 o 
  -1  13  10       17.93       17.96      9.58 o 
   0  13  10      312.52      286.44     22.09 o 
   1  13  10      197.72      192.85     21.39 o 
   2  13  10      313.60      299.61     19.67 o 
   3  13  10       55.86       57.22     11.64 o 
   4  13  10       30.03       26.94      9.12 o 
   5  13  10       69.91       62.75     14.70 o 
  -5  14  10        2.68       15.54     12.55 o 
  -4  14  10       23.18       42.39     14.25 o 
  -3  14  10       14.44       10.73     23.58 o 
  -2  14  10       38.60       65.15     13.55 o 
  -1  14  10        0.02       -6.42      9.11 o 
   0  14  10        1.80       -5.67      6.91 o 
   1  14  10      178.31      153.94     19.77 o 
   2  14  10      229.07      237.25     20.18 o 
   3  14  10        6.70        6.76      7.99 o 
   4  14  10       43.45       45.65     18.16 o 
   5  14  10       15.04       16.65     15.66 o 
  -5  15  10        4.08       19.59     23.45 o 
  -4  15  10       14.19       40.16     20.99 o 
  -3  15  10       16.63       54.35     29.69 o 
  -2  15  10      163.40      169.02     30.21 o 
  -1  15  10       68.55       63.79     20.33 o 
   0  15  10        4.27       13.60     11.48 o 
   1  15  10      784.13      726.24     35.70 o 
   2  15  10       72.40       79.35     13.11 o 
   3  15  10       10.04       15.90      8.15 o 
   4  15  10       56.80       55.08     16.46 o 
  -4  16  10        1.91       29.64     16.88 o 
  -3  16  10       69.14      124.67     24.32 o 
  -2  16  10       86.38      128.36     25.77 o 
  -1  16  10      129.33      139.04     28.31 o 
   0  16  10       66.95       30.90     14.27 o 
   1  16  10      239.51      241.87     37.71 o 
   2  16  10       81.90       85.87     16.44 o 
   3  16  10       80.25       55.56     13.15 o 
  -3  17  10       34.92       70.22     18.92 o 
  -2  17  10       34.02       64.26     16.61 o 
  -1  17  10       69.53       34.01     16.30 o 
   0  17  10       37.45       26.03     16.01 o 
   1  17  10        7.99       21.32     14.11 o 
   2  17  10      145.74      146.39     30.68 o 
   3  17  10       38.50       15.17     10.77 o 
  -2  18  10        0.67       27.61     12.42 o 
  -1  18  10        1.80       30.02     14.10 o 
   0  18  10       35.09       59.28     20.16 o 
   1  18  10       29.51       30.49     17.06 o 
   2  18  10       95.35      106.96     26.73 o 
   0  19  10       26.85       26.21     15.20 o 
  -7   1  11        1.88       -9.98      9.98 o 
  -6   1  11        3.53       -2.77     10.13 o 
  -5   1  11        2.39       -4.70      9.95 o 
  -4   1  11      702.90      635.06     30.87 o 
  -3   1  11      191.48      186.83     19.33 o 
  -2   1  11      338.81      331.92     12.17 o 
  -1   1  11        6.98        1.70      2.68 o 
   0   1  11      259.26      251.76      7.43 o 
   1   1  11      159.13      135.41      7.25 o 
   2   1  11      278.66      249.67      9.15 o 
   3   1  11       40.30       46.02      6.05 o 
   4   1  11      111.86      112.51     10.15 o 
   5   1  11        0.29       -3.39      4.23 o 
   6   1  11        0.52        7.52      5.23 o 
   7   1  11        0.19        5.66      5.95 o 
  -7   2  11        0.07       12.58     12.35 o 
  -6   2  11       62.47       36.02     13.54 o 
  -5   2  11      104.98       82.40     15.76 o 
  -4   2  11       47.83       29.65     11.15 o 
  -3   2  11      208.98      221.05     30.78 o 
  -2   2  11      130.94      131.44      6.99 o 
  -1   2  11      196.31      176.22      8.81 o 
   0   2  11      746.86      735.23     12.17 o 
   1   2  11     1562.88     1519.29     19.95 o 
   2   2  11        6.89        9.69      2.67 o 
   3   2  11      105.34       93.51      8.56 o 
   4   2  11       15.45       12.33      4.39 o 
   5   2  11       39.38       43.00      8.11 o 
   6   2  11       51.53       45.36      9.27 o 
   7   2  11        1.00        5.15      6.60 o 
  -7   3  11       11.49       -7.74     22.01 o 
  -6   3  11      147.23      146.83     20.51 o 
  -5   3  11      134.82      144.06     25.77 o 
  -4   3  11        0.09       -6.60      7.98 o 
  -3   3  11      293.21      288.49     31.00 o 
  -2   3  11      729.40      672.77     16.93 o 
  -1   3  11       92.96       77.07      8.44 o 
   0   3  11      519.27      509.02     12.95 o 
   1   3  11        0.83        0.16      1.97 o 
   2   3  11     1296.03     1263.20     20.11 o 
   3   3  11      223.37      220.42     14.04 o 
   4   3  11        0.02        1.93      3.59 o 
   5   3  11      190.23      210.44     16.64 o 
   6   3  11       89.29       87.35     12.40 o 
   7   3  11       62.50       45.72      9.89 o 
  -7   4  11        1.14       -9.62      9.88 o 
  -6   4  11        9.86       17.07     11.32 o 
  -5   4  11      146.88      152.00     19.53 o 
  -4   4  11       27.72       10.37      9.56 o 
  -3   4  11      166.14      178.18     16.95 o 
  -2   4  11      693.51      629.13     31.83 o 
  -1   4  11       49.75       66.46      6.55 o 
   0   4  11     1173.30     1096.19     17.16 o 
   1   4  11      163.34      150.47      6.23 o 
   2   4  11        5.75        7.54      2.73 o 
   3   4  11      249.74      228.60     11.24 o 
   4   4  11      117.87      103.62      9.00 o 
   5   4  11        6.65        4.68      4.21 o 
   6   4  11       17.80       11.25      6.75 o 
   7   4  11      227.03      272.88     22.65 o 
  -7   5  11        9.42       18.77     20.41 o 
  -6   5  11        6.41        3.81     10.43 o 
  -5   5  11      243.44      243.95     33.28 o 
  -4   5  11      370.95      308.61     22.22 o 
  -3   5  11       51.56       45.69     17.59 o 
  -2   5  11      416.17      434.96     13.63 o 
  -1   5  11      555.36      546.43     16.25 o 
   0   5  11      885.43      853.02     14.79 o 
   1   5  11       90.89       95.10      5.61 o 
   2   5  11      290.32      291.18     10.24 o 
   3   5  11      239.94      226.01     10.42 o 
   4   5  11       27.29       22.95      5.09 o 
   5   5  11       16.17       21.64      7.23 o 
   6   5  11        3.88       -2.22      6.26 o 
  -7   6  11        5.56        6.24     20.90 o 
  -6   6  11      134.92      154.80     32.11 o 
  -5   6  11        2.36       10.81      9.29 o 
  -4   6  11      128.43      138.89     18.32 o 
  -3   6  11      121.31      204.19     55.98 o 
  -2   6  11      939.92      980.43     48.15 o 
  -1   6  11       79.61       84.76      9.13 o 
   0   6  11        9.70       13.82      4.40 o 
   1   6  11      195.51      185.75      6.58 o 
   2   6  11      466.71      428.54     12.27 o 
   3   6  11      614.79      579.59     15.11 o 
   4   6  11      313.15      326.14     13.34 o 
   5   6  11        4.14        2.94      5.12 o 
   6   6  11        0.84       -0.72      5.50 o 
  -7   7  11      105.82      118.11     33.48 o 
  -6   7  11        2.10       -8.53     17.60 o 
  -5   7  11        8.47       28.32     10.67 o 
  -4   7  11       89.91      114.02     16.14 o 
  -3   7  11      205.41      312.03     20.44 o 
  -2   7  11      161.13      213.92     10.95 o 
  -1   7  11     1667.17     1632.68     31.88 o 
   0   7  11      119.75      114.86      8.60 o 
   1   7  11      769.94      773.90     13.31 o 
   2   7  11       60.70       64.22      7.62 o 
   3   7  11      639.22      632.43     15.90 o 
   4   7  11       15.38       11.11      6.26 o 
   5   7  11      338.86      364.45     19.49 o 
   6   7  11       58.25       54.24     10.66 o 
  -7   8  11       12.14        3.68     17.60 o 
  -6   8  11      204.98      198.88     38.63 o 
  -5   8  11       30.01       55.70     21.69 o 
  -4   8  11       28.08       17.78     11.20 o 
  -3   8  11      282.31      377.23     32.25 o 
  -2   8  11      412.25      450.40     34.82 o 
  -1   8  11       29.66       53.55      7.30 o 
   0   8  11     1234.12     1182.47     27.15 o 
   1   8  11      211.39      226.49      8.30 o 
   2   8  11      100.05      101.99      7.55 o 
   3   8  11        6.93        8.03      4.82 o 
   4   8  11       14.49       11.20      6.16 o 
   5   8  11        6.45        8.90      5.87 o 
   6   8  11        0.57       -4.16      5.86 o 
  -6   9  11       44.77       23.96     22.40 o 
  -5   9  11      376.62      349.81     40.92 o 
  -4   9  11       50.83       58.76     22.06 o 
  -3   9  11      275.56      300.31     16.14 o 
  -2   9  11      164.48      238.41     35.01 o 
  -1   9  11       22.36       26.28      5.54 o 
   0   9  11     1260.53     1118.97     26.79 o 
   1   9  11      249.40      243.52     13.53 o 
   2   9  11     1099.14     1061.78     22.37 o 
   3   9  11        2.35       -0.87      5.02 o 
   4   9  11        0.74       -4.13      4.99 o 
   5   9  11      140.36      164.99     16.25 o 
   6   9  11       33.33       25.48      8.85 o 
  -6  10  11        9.72       -8.38     18.58 o 
  -5  10  11       96.94       79.56     25.98 o 
  -4  10  11       17.91       -7.54     12.42 o 
  -3  10  11     1046.57     1159.85     77.87 o 
  -2  10  11       50.28       77.43      8.73 o 
  -1  10  11        1.38       16.79      6.06 o 
   0  10  11      328.23      340.67     15.34 o 
   1  10  11       42.13       50.71      7.11 o 
   2  10  11        2.64        2.57      5.04 o 
   3  10  11      104.73      116.18     11.45 o 
   4  10  11      106.83      108.31     12.87 o 
   5  10  11       41.45       18.87      8.05 o 
   6  10  11        1.22        4.70      7.48 o 
  -6  11  11        4.04        9.23     20.29 o 
  -5  11  11       40.55       40.59     22.09 o 
  -4  11  11       56.85       92.11     15.42 o 
  -3  11  11        0.01        5.15     22.63 o 
  -2  11  11      372.39      450.39     16.29 o 
  -1  11  11      163.55      201.17     22.81 o 
   0  11  11        3.02        3.37      4.66 o 
   1  11  11      638.43      635.10     24.64 o 
   2  11  11      163.48      167.69     16.94 o 
   3  11  11        3.98        3.77     10.23 o 
   4  11  11       80.57       81.18     14.35 o 
   5  11  11      116.20      116.78     14.71 o 
  -6  12  11      185.74      171.29     38.47 o 
  -5  12  11       15.15       12.39     15.39 o 
  -4  12  11       14.10       47.43     13.91 o 
  -3  12  11       83.04       82.01     27.18 o 
  -2  12  11        1.26       11.22      9.92 o 
  -1  12  11        3.95        3.36      5.24 o 
   0  12  11       37.12       36.51     10.70 o 
   1  12  11      232.74      240.68     21.63 o 
   2  12  11      122.39      115.38     14.37 o 
   3  12  11      304.47      317.31     22.79 o 
   4  12  11       72.36       51.24     14.59 o 
   5  12  11        0.01       -2.73      8.89 o 
  -5  13  11       45.20       75.66     26.22 o 
  -4  13  11      155.78      198.61     23.80 o 
  -3  13  11        2.66        7.24     13.61 o 
  -2  13  11        0.27        5.54      8.13 o 
  -1  13  11       42.80       41.44     14.96 o 
   0  13  11       44.63       63.88     18.47 o 
   1  13  11       51.15       54.60     22.40 o 
   2  13  11       14.08        9.00      7.68 o 
   3  13  11       50.18       43.64     11.07 o 
   4  13  11       92.02      108.21     28.02 o 
   5  13  11        0.52       -8.60      8.60 o 
  -5  14  11      181.30      192.93     37.09 o 
  -4  14  11        0.28       22.85     23.71 o 
  -3  14  11       16.29       36.18     13.21 o 
  -2  14  11       84.96       87.66     15.58 o 
  -1  14  11       18.92       35.56     15.59 o 
   0  14  11      201.04      201.46     24.80 o 
   1  14  11      231.64      205.57     23.14 o 
   2  14  11      160.43      148.62     20.72 o 
   3  14  11        3.71       -0.21      7.07 o 
   4  14  11       63.27       53.61     12.19 o 
  -4  15  11        7.12      -15.95     15.95 o 
  -3  15  11        0.35        2.91     15.66 o 
  -2  15  11        0.30       29.69     12.52 o 
  -1  15  11        5.49       17.47     11.53 o 
   0  15  11       88.86       73.70     21.85 o 
   1  15  11      128.07      168.56     29.35 o 
   2  15  11       71.65       70.52     16.10 o 
   3  15  11        1.69        8.76      9.53 o 
   4  15  11       21.40       17.59      9.76 o 
  -4  16  11        4.25      -16.52     16.81 o 
  -3  16  11       20.91       40.10     15.45 o 
  -2  16  11        1.67       28.84     13.10 o 
  -1  16  11        8.62       25.77     13.53 o 
   0  16  11      152.88      103.42     25.57 o 
   1  16  11      193.18      191.50     34.55 o 
   2  16  11        0.94       -1.07      8.11 o 
   3  16  11       15.03        9.81     13.39 o 
  -3  17  11       19.10       58.41     17.45 o 
  -2  17  11        2.77       23.64     12.54 o 
  -1  17  11       73.55       85.84     23.16 o 
   0  17  11        1.03        6.04     10.65 o 
   1  17  11        0.72       15.70     12.16 o 
   2  17  11      141.88      139.28     32.80 o 
  -1  18  11        9.54       16.62     11.73 o 
   0  18  11       18.88       34.91     16.96 o 
   1  18  11       22.28       17.47     14.87 o 
  -7   0  12       12.74       21.54     18.17 o 
  -6   0  12      169.92      130.75     27.76 o 
  -5   0  12      416.79      347.41     34.46 o 
  -4   0  12      271.06      281.46     31.55 o 
  -3   0  12      482.58      430.89     36.05 o 
  -2   0  12     5342.63     4929.39    148.82 o 
  -1   0  12     2310.46     2019.30     78.70 o 
   0   0  12        4.11       -0.29      4.53 o 
   1   0  12        2.97        1.25      3.32 o 
   2   0  12       51.61       61.74      7.80 o 
   3   0  12        1.10        0.38      4.41 o 
   4   0  12       53.83       52.72      8.92 o 
   5   0  12        0.85        5.17      6.92 o 
   6   0  12      703.87      742.75     46.92 o 
  -7   1  12       93.55      103.00     20.08 o 
  -6   1  12       76.36       74.08     16.30 o 
  -5   1  12       22.50       11.29     11.36 o 
  -4   1  12       16.65        2.66      9.95 o 
  -3   1  12      152.18      143.99     17.89 o 
  -2   1  12      542.72      499.28     26.82 o 
  -1   1  12      330.16      314.54     17.24 o 
   0   1  12       28.70       38.20      4.08 o 
   1   1  12     1263.89     1239.36     21.21 o 
   2   1  12       75.96       55.38      6.11 o 
   3   1  12      385.93      383.08     17.07 o 
   4   1  12      120.70      151.28     17.07 o 
   5   1  12       13.47       16.79      6.36 o 
   6   1  12      352.39      389.32     20.48 o 
  -7   2  12       62.34       57.78     16.33 o 
  -6   2  12       71.53       28.49     13.51 o 
  -5   2  12      254.09      242.52     31.67 o 
  -4   2  12      111.17       98.01     15.94 o 
  -3   2  12      166.56      155.21     18.44 o 
  -2   2  12      413.79      417.29     24.21 o 
  -1   2  12      473.44      433.94     16.42 o 
   0   2  12      148.78      157.14      6.27 o 
   1   2  12      591.08      513.50     11.81 o 
   2   2  12     1617.89     1493.04     25.28 o 
   3   2  12        0.97        0.35      3.28 o 
   4   2  12      314.17      357.24     15.18 o 
   5   2  12      246.32      299.90     18.12 o 
   6   2  12        2.10        1.51      5.35 o 
  -7   3  12       21.04        7.97     13.10 o 
  -6   3  12       25.45       22.32     12.73 o 
  -5   3  12      341.56      280.49     24.04 o 
  -4   3  12        1.72       -9.20     10.75 o 
  -3   3  12       17.18       31.57     10.55 o 
  -2   3  12     1287.30     1169.62     65.50 o 
  -1   3  12       38.55       48.13     10.33 o 
   0   3  12     1390.70     1379.71     24.04 o 
   1   3  12      123.48      117.42      6.28 o 
   2   3  12      168.75      164.85     10.31 o 
   3   3  12        5.21       11.46      4.37 o 
   4   3  12      275.68      277.88     14.29 o 
   5   3  12       32.08       21.18      7.37 o 
   6   3  12       34.33       39.13      9.36 o 
  -7   4  12        1.62       -7.97     11.74 o 
  -6   4  12       75.43       42.97     14.51 o 
  -5   4  12      342.19      281.17     24.08 o 
  -4   4  12      482.69      444.28     26.71 o 
  -3   4  12       93.60       84.64     14.62 o 
  -2   4  12      941.71      914.10     35.81 o 
  -1   4  12     2411.47     2292.62     38.77 o 
   0   4  12        4.60       -1.77      3.11 o 
   1   4  12      203.50      207.92      7.22 o 
   2   4  12       13.00       15.50      3.66 o 
   3   4  12       88.23       84.25      8.51 o 
   4   4  12        0.16        2.95      3.73 o 
   5   4  12       39.98       52.06      8.06 o 
   6   4  12       23.85       19.81      8.03 o 
  -7   5  12        0.10      -14.99     16.94 o 
  -6   5  12      161.60      192.60     28.57 o 
  -5   5  12       10.84        2.71      9.32 o 
  -4   5  12      105.12      133.25     18.35 o 
  -3   5  12       64.47       69.64     13.31 o 
  -2   5  12        5.59        7.08      7.43 o 
  -1   5  12      909.01      846.71     25.77 o 
   0   5  12       11.48        7.19      3.14 o 
   1   5  12      851.53      780.76     13.52 o 
   2   5  12        2.24        6.43      3.03 o 
   3   5  12       96.57      101.52      8.68 o 
   4   5  12      271.10      280.56     14.64 o 
   5   5  12      242.71      254.93     19.46 o 
   6   5  12       65.73       73.11     12.41 o 
  -7   6  12        9.51       -1.21     18.46 o 
  -6   6  12       29.08       14.62     18.99 o 
  -5   6  12       54.34       50.28     13.75 o 
  -4   6  12       29.85       36.86     11.62 o 
  -3   6  12      227.42      241.07     20.60 o 
  -2   6  12        9.73       13.56      6.31 o 
  -1   6  12      164.77      180.45     11.03 o 
   0   6  12     1154.38     1115.90     35.44 o 
   1   6  12      395.86      354.73      9.69 o 
   2   6  12      200.35      192.22      9.96 o 
   3   6  12        2.47        5.76      3.39 o 
   4   6  12      161.78      141.54     13.93 o 
   5   6  12       33.39       21.07      7.06 o 
   6   6  12       13.58       10.40      6.94 o 
  -6   7  12      227.74      197.19     37.34 o 
  -5   7  12       41.60       29.07     15.33 o 
  -4   7  12      515.66      470.33     27.04 o 
  -3   7  12       53.80       68.92     13.49 o 
  -2   7  12      449.07      476.16     28.95 o 
  -1   7  12      392.63      369.79     14.19 o 
   0   7  12        4.31       21.13      5.67 o 
   1   7  12       14.88       15.42      4.52 o 
   2   7  12       50.38       53.95      5.66 o 
   3   7  12       32.67       31.35      5.63 o 
   4   7  12        1.16       -1.99      4.81 o 
   5   7  12       80.70       90.74     14.20 o 
   6   7  12       36.56       36.19      9.98 o 
  -6   8  12      135.64      153.70     33.85 o 
  -5   8  12       66.88       51.41     23.77 o 
  -4   8  12       75.38       72.14     14.08 o 
  -3   8  12      143.37      164.99     37.65 o 
  -2   8  12      263.83      309.30     32.47 o 
  -1   8  12       14.44       25.67      5.71 o 
   0   8  12       86.54       61.98      7.86 o 
   1   8  12        8.87       16.05      3.85 o 
   2   8  12      596.02      575.11     14.87 o 
   3   8  12      107.32       95.83      9.99 o 
   4   8  12        6.76       -4.71      5.12 o 
   5   8  12       12.75       20.47      7.33 o 
   6   8  12       32.47       24.66      9.00 o 
  -6   9  12        2.89       25.97     20.83 o 
  -5   9  12       21.14       35.07     21.14 o 
  -4   9  12       12.06        9.32     16.95 o 
  -3   9  12       33.80       47.17     11.73 o 
  -2   9  12       22.85       22.89      8.59 o 
  -1   9  12       13.92       21.92     12.26 o 
   0   9  12      173.01      137.97     15.67 o 
   1   9  12       82.21       85.28      9.10 o 
   2   9  12        0.09       -5.81      5.81 o 
   3   9  12       73.31       80.66      9.50 o 
   4   9  12       39.92       23.80      8.75 o 
   5   9  12        0.35        3.09      6.62 o 
  -6  10  12       21.81       14.96     19.42 o 
  -5  10  12       84.84       57.68     24.60 o 
  -4  10  12       62.81       61.04     23.76 o 
  -3  10  12       24.48       40.96     15.25 o 
  -2  10  12       27.10       23.68      9.31 o 
  -1  10  12       10.18       25.80     12.10 o 
   0  10  12      927.37      861.18     24.18 o 
   1  10  12      268.43      293.81     15.01 o 
   2  10  12       24.24       17.44      7.53 o 
   3  10  12        5.91        9.09      5.15 o 
   4  10  12       56.97       55.95     10.61 o 
   5  10  12        0.27       -5.94      5.94 o 
  -5  11  12      144.11      155.18     35.02 o 
  -4  11  12      279.21      272.29     40.30 o 
  -3  11  12        6.39       21.46     15.95 o 
  -2  11  12       57.76       57.27      9.65 o 
  -1  11  12       22.59       30.58      7.69 o 
   0  11  12       49.49       64.19      7.41 o 
   1  11  12       18.80       26.66     10.00 o 
   2  11  12        5.57        4.33      7.34 o 
   3  11  12       29.46       28.54      9.90 o 
   4  11  12        4.84       -6.71      6.71 o 
   5  11  12       14.57       -3.28      6.68 o 
  -5  12  12       34.53        8.48     20.41 o 
  -4  12  12       16.28       27.45     20.76 o 
  -3  12  12      128.06      132.94     17.91 o 
  -2  12  12      106.44      135.98     17.70 o 
  -1  12  12       18.64       19.59      7.01 o 
   0  12  12      116.62      128.10     21.90 o 
   1  12  12      168.70      157.70     20.24 o 
   2  12  12        3.74       -1.05      7.31 o 
   3  12  12      117.10      122.71     16.74 o 
   4  12  12       36.48       20.97     12.57 o 
  -5  13  12       59.69       55.01     26.12 o 
  -4  13  12       13.85       73.09     23.69 o 
  -3  13  12      114.09      131.27     18.21 o 
  -2  13  12       27.44       38.74     11.70 o 
  -1  13  12        0.10        8.10     10.42 o 
   0  13  12       38.84       31.64     10.11 o 
   1  13  12      264.47      280.82     45.52 o 
   2  13  12       94.24      105.48     18.19 o 
   3  13  12       23.97       29.85     13.76 o 
   4  13  12       17.65       25.41     10.25 o 
  -4  14  12      645.60      661.75     75.80 o 
  -3  14  12        9.58       40.29     31.19 o 
  -2  14  12       10.06       15.43     10.73 o 
  -1  14  12       99.99       76.02     21.01 o 
   0  14  12       12.47       14.24      7.71 o 
   1  14  12       56.17       58.69     14.22 o 
   2  14  12       48.50       43.16     13.90 o 
   3  14  12        5.84        7.74      8.51 o 
   4  14  12        0.14        2.80      7.71 o 
  -4  15  12       71.72      114.94     44.24 o 
  -3  15  12      109.25      121.60     28.58 o 
  -2  15  12       18.13       21.66     12.87 o 
  -1  15  12      165.44      198.97     33.38 o 
   0  15  12      218.14      214.85     34.96 o 
   1  15  12        6.13        4.86      9.25 o 
   2  15  12       19.61        4.50     12.03 o 
   3  15  12       13.94        7.18      9.95 o 
  -3  16  12       13.26       27.68     14.15 o 
  -2  16  12       28.10       37.65     15.88 o 
  -1  16  12        4.54        8.47     11.68 o 
   0  16  12        0.07       19.41     11.74 o 
   1  16  12        0.13       27.79     14.42 o 
   2  16  12        8.36        4.14      9.06 o 
  -2  17  12        0.97       46.81     14.76 o 
  -1  17  12        1.70       11.92     12.59 o 
   0  17  12      198.94      235.93     38.21 o 
   1  17  12       14.50       28.31     15.57 o 
  -7   1  13       26.86        9.01     18.31 o 
  -6   1  13        2.10      -14.02     14.02 o 
  -5   1  13        0.05      -12.60     16.02 o 
  -4   1  13        0.55        5.68      8.97 o 
  -3   1  13        9.37        6.22      8.23 o 
  -2   1  13      720.18      574.36     29.24 o 
  -1   1  13       22.01       20.55      8.39 o 
   0   1  13      386.01      402.52     23.40 o 
   1   1  13      199.56      210.60     12.04 o 
   2   1  13      209.91      196.65     12.01 o 
   3   1  13        3.88        7.78      3.86 o 
   4   1  13        0.61        5.32      4.24 o 
   5   1  13        0.68        0.07      4.51 o 
   6   1  13      120.72      142.33     15.53 o 
  -7   2  13       21.47       33.22     13.91 o 
  -6   2  13       99.43      113.48     19.88 o 
  -5   2  13       54.93       50.46     14.15 o 
  -4   2  13        1.00        1.11      8.59 o 
  -3   2  13        3.80        4.09      8.73 o 
  -2   2  13       41.54       46.28     11.52 o 
  -1   2  13       18.23        9.72      6.91 o 
   0   2  13        0.96       -3.11      3.30 o 
   1   2  13       98.88      106.56     10.06 o 
   2   2  13        0.02        0.92      3.21 o 
   3   2  13      111.03      126.61     10.46 o 
   4   2  13        9.34        3.78      4.43 o 
   5   2  13        0.18        1.41      4.77 o 
   6   2  13       73.96       81.76     12.33 o 
  -7   3  13        5.05        0.27     12.02 o 
  -6   3  13       41.47       55.57     15.46 o 
  -5   3  13       72.83       62.24     24.94 o 
  -4   3  13       26.16       25.17     11.20 o 
  -3   3  13      194.91      174.55     20.11 o 
  -2   3  13      192.37      167.79     19.02 o 
  -1   3  13      124.72      129.05     16.70 o 
   0   3  13        1.72        2.70      3.86 o 
   1   3  13       59.44       59.28      5.08 o 
   2   3  13      170.09      184.62     11.81 o 
   3   3  13      113.78       86.11      8.84 o 
   4   3  13      221.99      236.16     16.41 o 
   5   3  13        1.17       -0.87      4.81 o 
   6   3  13       15.32       20.32      7.40 o 
  -7   4  13       24.55        1.50     19.25 o 
  -6   4  13       16.40        5.80     11.18 o 
  -5   4  13        1.95        4.09      9.00 o 
  -4   4  13        0.13        5.79      9.18 o 
  -3   4  13     1231.20     1068.81     40.80 o 
  -2   4  13        1.99        5.80      7.10 o 
  -1   4  13       35.10       31.36      9.56 o 
   0   4  13        7.10        5.33      4.43 o 
   1   4  13       63.56       66.80      8.62 o 
   2   4  13        4.19       11.28      3.70 o 
   3   4  13        0.18        2.99      3.36 o 
   4   4  13        8.45        3.80      4.06 o 
   5   4  13       74.18       78.87      9.88 o 
   6   4  13      165.95      184.73     18.06 o 
  -6   5  13      124.02      148.49     21.03 o 
  -5   5  13       54.57       59.53     14.15 o 
  -4   5  13       29.09       36.03     12.02 o 
  -3   5  13       93.90      116.61     17.11 o 
  -2   5  13       91.46       97.99     25.62 o 
  -1   5  13       96.54      102.34     10.58 o 
   0   5  13       29.31       24.22      6.23 o 
   1   5  13       77.08       69.63      7.36 o 
   2   5  13      165.51      165.41     11.27 o 
   3   5  13      105.79      111.98      9.34 o 
   4   5  13      251.76      280.55     15.49 o 
   5   5  13      217.14      239.67     19.42 o 
   6   5  13       35.59       18.74      8.19 o 
  -6   6  13      169.28      190.74     37.05 o 
  -5   6  13       13.82        6.80     10.44 o 
  -4   6  13      163.79      165.85     27.28 o 
  -3   6  13        0.97       -0.97      7.75 o 
  -2   6  13      184.92      157.60     18.53 o 
  -1   6  13      254.50      224.90     13.85 o 
   0   6  13      651.73      619.90     22.68 o 
   1   6  13       40.28       24.32      5.28 o 
   2   6  13      189.28      178.69     10.78 o 
   3   6  13        0.79        1.84      3.93 o 
   4   6  13      150.66      171.72     15.39 o 
   5   6  13      116.94      141.54     15.24 o 
   6   6  13      177.00      145.67     16.32 o 
  -6   7  13        5.48        6.51     19.41 o 
  -5   7  13       27.00       32.09     11.19 o 
  -4   7  13       54.15       62.89     21.89 o 
  -3   7  13      192.89      180.45     20.75 o 
  -2   7  13       18.08       18.87      8.73 o 
  -1   7  13      317.10      306.66     13.69 o 
   0   7  13       55.71       62.01     11.33 o 
   1   7  13      104.47      124.45     11.32 o 
   2   7  13        0.53        4.96      3.18 o 
   3   7  13       37.65       33.26      6.27 o 
   4   7  13      162.11      172.02     15.80 o 
   5   7  13       41.84       34.11      8.92 o 
  -6   8  13       45.59       58.46     26.10 o 
  -5   8  13       62.50       46.77     23.75 o 
  -4   8  13      531.96      565.36     30.66 o 
  -3   8  13      745.69      734.36     33.69 o 
  -2   8  13       65.16       69.15     16.72 o 
  -1   8  13      115.06      172.58     23.60 o 
   0   8  13        0.69       -1.62      4.93 o 
   1   8  13        5.95        7.97      5.22 o 
   2   8  13       56.97       56.04      8.64 o 
   3   8  13        2.58        5.50      5.49 o 
   4   8  13       83.37       97.33     12.29 o 
   5   8  13        0.89       -2.68      5.85 o 
  -6   9  13      110.92      121.26     33.47 o 
  -5   9  13      345.93      330.87     46.38 o 
  -4   9  13       11.19       21.10     17.52 o 
  -3   9  13       47.23       56.00     14.72 o 
  -2   9  13       68.89       70.23     12.88 o 
  -1   9  13      204.43      192.32     16.31 o 
   0   9  13       33.85       40.19      6.90 o 
   1   9  13      157.49      182.29     13.76 o 
   2   9  13      529.94      519.72     30.47 o 
   3   9  13        8.70        3.23      5.17 o 
   4   9  13      512.49      536.08     26.43 o 
   5   9  13       36.02       32.04      9.10 o 
  -5  10  13      110.69       89.23     29.40 o 
  -4  10  13       85.47       84.37     25.74 o 
  -3  10  13        6.62        6.12      7.70 o 
  -2  10  13      127.84      117.98     13.30 o 
  -1  10  13      636.84      650.02     30.98 o 
   0  10  13      210.94      263.68     14.12 o 
   1  10  13        8.64       -3.38      5.71 o 
   2  10  13      118.88      146.49     20.32 o 
   3  10  13      125.37      141.54     14.23 o 
   4  10  13       70.42       79.54     12.08 o 
   5  10  13       11.85        8.13      7.36 o 
  -5  11  13       47.79       15.82     22.24 o 
  -4  11  13      162.46      125.27     29.34 o 
  -3  11  13      117.19       97.08     25.24 o 
  -2  11  13      668.25      637.18     34.69 o 
  -1  11  13        3.03       15.31      9.18 o 
   0  11  13       61.74       58.85      9.51 o 
   1  11  13       92.87       96.15     16.47 o 
   2  11  13       31.00       50.97     13.85 o 
   3  11  13       55.55       75.04     13.37 o 
   4  11  13       59.85       55.60     12.84 o 
  -5  12  13        3.52      -15.43     15.43 o 
  -4  12  13      391.49      407.86     42.96 o 
  -3  12  13      333.34      349.63     25.32 o 
  -2  12  13        0.72       13.32      8.42 o 
  -1  12  13        6.31       21.55      7.32 o 
   0  12  13       19.73       14.10      8.79 o 
   1  12  13       52.68       43.80     12.08 o 
   2  12  13       28.20       43.95     12.63 o 
   3  12  13       75.37       75.01     16.27 o 
   4  12  13       52.17       46.99     12.67 o 
  -4  13  13        1.19       15.49     17.51 o 
  -3  13  13       62.57       77.35     22.14 o 
  -2  13  13       65.23       71.57     14.09 o 
  -1  13  13      170.38      246.52     36.26 o 
   0  13  13        5.01       12.77      7.75 o 
   1  13  13      295.73      267.54     27.65 o 
   2  13  13      136.71      124.33     19.62 o 
   3  13  13        0.02       -1.08      7.58 o 
   4  13  13       70.48      138.81     33.97 o 
  -4  14  13       52.91       20.43     19.93 o 
  -3  14  13      109.38      121.63     19.52 o 
  -2  14  13        4.10       24.89     13.30 o 
  -1  14  13      220.30      272.46     40.87 o 
   0  14  13      236.30      229.08     36.75 o 
   1  14  13        5.38        1.97      9.10 o 
   2  14  13      120.49      118.79     20.38 o 
   3  14  13        4.15        5.76      8.99 o 
  -3  15  13       53.75       48.52     19.27 o 
  -2  15  13        3.26       26.21     13.41 o 
  -1  15  13        3.87       15.39     11.93 o 
   0  15  13       24.16       29.43     16.56 o 
   1  15  13       29.43       22.52     10.85 o 
   2  15  13        7.15        4.08     11.75 o 
  -2  16  13       16.75       32.13     14.53 o 
  -1  16  13       14.20       28.02     15.79 o 
   0  16  13      113.67      113.50     27.50 o 
   1  16  13       12.43        7.24     12.51 o 
  -6   0  14       56.75       43.87     21.37 o 
  -5   0  14       66.09       69.67     21.46 o 
  -4   0  14       48.82       61.82     19.96 o 
  -3   0  14       49.82       39.26     16.82 o 
  -2   0  14        5.23       -1.33      9.60 o 
  -1   0  14        0.67        2.33      8.95 o 
   0   0  14     1053.54      973.14     54.53 o 
   1   0  14       68.88       72.33     12.02 o 
   2   0  14        3.74        6.75      9.55 o 
   3   0  14       44.33       31.51     11.85 o 
   4   0  14      124.64      136.87     19.48 o 
   5   0  14       25.97       26.98     11.33 o 
   6   0  14       95.23      149.50     29.01 o 
  -6   1  14       53.45       45.07     18.06 o 
  -5   1  14       47.75       48.74     14.46 o 
  -4   1  14      206.75      175.75     21.19 o 
  -3   1  14       93.82      115.04     16.96 o 
  -2   1  14       40.20       36.46     10.98 o 
  -1   1  14      437.58      389.49     24.28 o 
   0   1  14       46.91       38.72      9.53 o 
   1   1  14       19.83       18.63      4.10 o 
   2   1  14      214.51      248.30     11.88 o 
   3   1  14      704.48      712.05     21.29 o 
   4   1  14       39.36       31.23      7.58 o 
   5   1  14      110.82      131.37     14.28 o 
   6   1  14       53.48       64.66     11.41 o 
  -6   2  14       20.00       23.77     18.67 o 
  -5   2  14        6.71        9.60     10.46 o 
  -4   2  14        9.98       26.81     10.88 o 
  -3   2  14      112.20       83.06     15.28 o 
  -2   2  14        2.91       17.29      9.18 o 
  -1   2  14        7.50       10.26      7.36 o 
   0   2  14       61.74       80.96     13.50 o 
   1   2  14       10.45       19.86      8.09 o 
   2   2  14        3.14       25.40      8.82 o 
   3   2  14        4.46       -0.62      3.68 o 
   4   2  14      455.56      491.38     33.08 o 
   5   2  14      647.37      757.44     28.20 o 
   6   2  14        0.65        2.79      5.55 o 
  -6   3  14       14.36       14.92     12.45 o 
  -5   3  14        2.33        6.39     10.36 o 
  -4   3  14      137.09      143.01     19.55 o 
  -3   3  14      444.45      384.17     37.61 o 
  -2   3  14        9.53       13.90      8.64 o 
  -1   3  14      395.82      389.50     46.63 o 
   0   3  14      307.61      340.32     44.43 o 
   1   3  14       19.99       10.73      6.78 o 
   2   3  14      693.64      712.88     38.95 o 
   3   3  14       32.90       33.55      6.39 o 
   4   3  14       12.77       17.03      5.78 o 
   5   3  14        2.33        6.46      5.55 o 
  -6   4  14        6.27       12.89     14.54 o 
  -5   4  14       63.32       85.16     16.41 o 
  -4   4  14       12.46       19.79     10.76 o 
  -3   4  14       52.38       62.77     13.50 o 
  -2   4  14        1.25       -0.70      8.62 o 
  -1   4  14       38.65       37.26     12.24 o 
   0   4  14       20.29       20.59      7.58 o 
   1   4  14      626.37      668.94     20.70 o 
   2   4  14       11.61        9.49      4.31 o 
   3   4  14       26.43       16.20      5.05 o 
   4   4  14       24.59       36.02      6.96 o 
   5   4  14      162.49      176.90     16.76 o 
  -6   5  14      116.30      124.18     19.66 o 
  -5   5  14       30.74       41.59     13.47 o 
  -4   5  14      143.53      155.57     19.51 o 
  -3   5  14      267.54      271.06     23.39 o 
  -2   5  14        9.35        2.84      7.87 o 
  -1   5  14        0.05       -1.93      5.45 o 
   0   5  14      283.65      281.84     13.59 o 
   1   5  14       24.65       35.82      9.76 o 
   2   5  14      215.52      274.59     16.92 o 
   3   5  14      109.08      100.07      9.03 o 
   4   5  14       18.42       12.53      5.44 o 
   5   5  14      227.93      305.15     21.98 o 
  -6   6  14      259.52      229.53     40.45 o 
  -5   6  14       58.85       66.38     18.74 o 
  -4   6  14        0.03       13.63      9.17 o 
  -3   6  14        6.55        0.62      7.55 o 
  -2   6  14       85.93       78.94     14.34 o 
  -1   6  14       30.51       50.24     11.34 o 
   0   6  14      110.83      202.09     24.49 o 
   1   6  14       18.70       44.70     13.88 o 
   2   6  14        1.06        1.88      4.93 o 
   3   6  14        6.12        7.50      4.52 o 
   4   6  14       58.78       80.34     11.41 o 
   5   6  14       56.48       38.42      9.61 o 
  -6   7  14        0.07        0.77     18.42 o 
  -5   7  14       11.61        7.92     19.69 o 
  -4   7  14      255.59      249.09     25.64 o 
  -3   7  14      279.55      252.58     22.02 o 
  -2   7  14       18.90       16.05      8.77 o 
  -1   7  14      181.37      169.91     19.61 o 
   0   7  14      667.41      642.44     40.20 o 
   1   7  14        5.24        7.15      5.06 o 
   2   7  14       12.04       17.87      6.74 o 
   3   7  14       30.86       28.02      7.60 o 
   4   7  14       34.31       30.98      7.92 o 
   5   7  14        0.93        1.00      6.29 o 
  -5   8  14        1.59        1.57     17.35 o 
  -4   8  14      107.87      117.58     18.07 o 
  -3   8  14       16.54       16.77     12.28 o 
  -2   8  14        8.47        3.53     10.21 o 
  -1   8  14       34.61       43.61     11.34 o 
   0   8  14        4.43        8.99      5.57 o 
   1   8  14        5.86        5.73      4.75 o 
   2   8  14      162.74      179.11     31.58 o 
   3   8  14        2.27       -0.91      5.30 o 
   4   8  14      206.36      206.79     17.62 o 
   5   8  14       62.48       52.81     10.54 o 
  -5   9  14       16.11       34.95     20.89 o 
  -4   9  14       29.83       27.30     19.05 o 
  -3   9  14      200.65      193.56     21.80 o 
  -2   9  14      100.90      133.32     17.38 o 
  -1   9  14      149.03      130.27     14.17 o 
   0   9  14       11.71       13.44      8.55 o 
   1   9  14        0.02        0.08      4.78 o 
   2   9  14       17.94        8.74      7.19 o 
   3   9  14       16.77        1.02      5.79 o 
   4   9  14       15.90       17.27      8.23 o 
  -5  10  14       60.67       46.15     22.95 o 
  -4  10  14      130.02      178.38     33.72 o 
  -3  10  14       58.67       77.97     18.45 o 
  -2  10  14       54.13       51.46     12.70 o 
  -1  10  14       11.48       11.99      6.53 o 
   0  10  14        4.54        4.32      5.24 o 
   1  10  14        0.14       -2.09      6.49 o 
   2  10  14        3.38       10.47      8.22 o 
   3  10  14        0.79        0.15      7.04 o 
   4  10  14       25.38       22.70      8.76 o 
  -5  11  14       57.94       77.86     27.72 o 
  -4  11  14       90.44       59.37     24.27 o 
  -3  11  14       25.77       15.63     17.20 o 
  -2  11  14       28.63       32.21      8.45 o 
  -1  11  14       11.08       17.66      6.92 o 
   0  11  14       91.98       70.65     11.03 o 
   1  11  14      133.01      133.04     19.83 o 
   2  11  14        1.98        2.95      7.23 o 
   3  11  14       47.51       53.26     17.77 o 
   4  11  14       16.74        7.96      9.71 o 
  -4  12  14       92.90      122.99     30.29 o 
  -3  12  14       20.37        6.52     16.80 o 
  -2  12  14        5.13       27.48     10.62 o 
  -1  12  14       11.72       18.02      7.18 o 
   0  12  14       97.45      119.13     26.04 o 
   1  12  14        0.06        1.88      7.65 o 
   2  12  14       43.28       24.69     12.15 o 
   3  12  14       22.46       20.75     10.95 o 
  -4  13  14      156.18      184.70     35.50 o 
  -3  13  14       11.68       10.41     15.89 o 
  -2  13  14       19.99       40.16     14.82 o 
  -1  13  14        0.99       16.39     12.85 o 
   0  13  14        2.85       10.43      7.39 o 
   1  13  14       36.55       21.38     10.76 o 
   2  13  14       75.83       83.88     17.31 o 
   3  13  14      236.29      253.02     30.12 o 
  -3  14  14        0.10        9.80     16.37 o 
  -2  14  14      363.14      429.89     40.52 o 
  -1  14  14       12.27       26.22     15.20 o 
   0  14  14       92.17       87.51     16.18 o 
   1  14  14       15.47       15.10     10.94 o 
   2  14  14        1.35       -2.02      8.08 o 
  -2  15  14       48.23       91.46     24.05 o 
  -1  15  14        2.30       16.43     13.68 o 
   0  15  14        0.76       29.94     14.88 o 
   1  15  14       15.10       24.09     11.22 o 
  -6   1  15       28.96       34.48     13.63 o 
  -5   1  15        1.10       -2.48     18.22 o 
  -4   1  15       66.82       90.49     16.82 o 
  -3   1  15        6.51        3.71      9.62 o 
  -2   1  15      153.94      146.79     18.77 o 
  -1   1  15        3.46       10.72      6.95 o 
   0   1  15      188.40      184.98     20.47 o 
   1   1  15        0.59        5.09      5.51 o 
   2   1  15       28.11       17.08      5.61 o 
   3   1  15        7.89        4.28      4.93 o 
   4   1  15       64.30       80.67     11.47 o 
   5   1  15        3.53       10.03      5.70 o 
  -6   2  15       49.16       79.49     17.30 o 
  -5   2  15       13.86       20.41     11.83 o 
  -4   2  15       56.81       65.77     17.37 o 
  -3   2  15       39.01       35.74     11.41 o 
  -2   2  15       53.62       77.15     14.22 o 
  -1   2  15        0.14       14.09      7.13 o 
   0   2  15        0.02        3.36      6.07 o 
   1   2  15       92.64       79.92     10.45 o 
   2   2  15       36.38       51.61     13.70 o 
   3   2  15      205.88      194.99     15.83 o 
   4   2  15       24.76       31.55      7.65 o 
   5   2  15      155.47      155.29     16.05 o 
  -6   3  15       61.84       71.89     16.57 o 
  -5   3  15       15.79       16.64     11.88 o 
  -4   3  15       21.67       25.70     11.16 o 
  -3   3  15       14.46        5.05      7.37 o 
  -2   3  15       19.12       15.34     11.08 o 
  -1   3  15       57.60       65.50     13.08 o 
   0   3  15       35.11       38.12     10.25 o 
   1   3  15       90.94       75.59     13.77 o 
   2   3  15        9.58       11.62      6.38 o 
   3   3  15       76.53       70.48     10.02 o 
   4   3  15      385.92      431.04     20.55 o 
   5   3  15        0.07        1.05      5.11 o 
  -6   4  15       41.49       52.73     15.35 o 
  -5   4  15       31.78       31.05     13.08 o 
  -4   4  15        2.27        7.95     14.51 o 
  -3   4  15       42.75       55.90     13.00 o 
  -2   4  15       92.74       90.57     15.54 o 
  -1   4  15      548.32      532.43     29.12 o 
   0   4  15       68.24       62.83     22.90 o 
   1   4  15      132.04      100.73     15.59 o 
   2   4  15       45.44       45.06      8.88 o 
   3   4  15        0.01        4.08      4.26 o 
   4   4  15        0.73        8.21      5.13 o 
   5   4  15       16.66       16.67      7.75 o 
  -6   5  15       10.95       16.19     11.61 o 
  -5   5  15        0.11       15.10     10.66 o 
  -4   5  15       92.15       92.16     16.35 o 
  -3   5  15      130.86      122.10     22.21 o 
  -2   5  15       74.56       85.26     15.18 o 
  -1   5  15       87.64       75.20     13.74 o 
   0   5  15      100.27       86.51     15.51 o 
   1   5  15      233.60      263.24     18.91 o 
   2   5  15        0.02        0.29      5.08 o 
   3   5  15       51.20       34.87      6.89 o 
   4   5  15        0.17        3.12      4.98 o 
   5   5  15       64.75       64.74     12.54 o 
  -5   6  15      186.91      202.40     23.47 o 
  -4   6  15       98.94       90.13     25.75 o 
  -3   6  15        1.57       16.22      8.86 o 
  -2   6  15      250.69      229.87     23.42 o 
  -1   6  15       26.09       32.44     15.28 o 
   0   6  15       21.07       11.52      7.32 o 
   1   6  15        0.03       -0.27      4.53 o 
   2   6  15      235.71      233.11     19.82 o 
   3   6  15      205.21      229.04     14.35 o 
   4   6  15       43.47       41.15      9.04 o 
   5   6  15       93.63       87.46     13.28 o 
  -5   7  15       29.72       53.48     14.01 o 
  -4   7  15        1.56       10.53     11.59 o 
  -3   7  15       18.63       28.58      9.58 o 
  -2   7  15       12.65        9.24     12.93 o 
  -1   7  15        5.23        1.77      6.58 o 
   0   7  15      104.81      130.33     13.96 o 
   1   7  15      601.87      623.97     33.87 o 
   2   7  15        3.63        4.29      5.36 o 
   3   7  15      547.79      551.48     34.14 o 
   4   7  15       14.49        8.58      6.85 o 
  -5   8  15        1.10       -0.34     16.90 o 
  -4   8  15       93.44      117.03     17.94 o 
  -3   8  15       12.35       10.34      9.30 o 
  -2   8  15      282.59      303.87     22.74 o 
  -1   8  15      265.92      265.34     23.09 o 
   0   8  15       20.05       18.79      7.10 o 
   1   8  15      236.15      251.59     18.93 o 
   2   8  15       19.58       17.41      7.48 o 
   3   8  15       30.76       30.64     12.12 o 
   4   8  15        3.12        5.74      5.81 o 
  -5   9  15       33.61       14.96     20.29 o 
  -4   9  15       37.23       43.69     21.62 o 
  -3   9  15      355.95      334.93     25.07 o 
  -2   9  15        2.14       10.41      8.14 o 
  -1   9  15       20.96       12.92      7.08 o 
   0   9  15       98.99      104.95     13.35 o 
   1   9  15      362.56      392.39     21.15 o 
   2   9  15        2.74        9.11      7.49 o 
   3   9  15        3.61       -6.53      6.53 o 
   4   9  15      267.75      340.44     21.12 o 
  -4  10  15       32.98       32.04     20.68 o 
  -3  10  15       58.83       55.60     19.85 o 
  -2  10  15        0.04        1.52      8.54 o 
  -1  10  15      263.07      262.41     20.75 o 
   0  10  15       13.95       17.65      6.75 o 
   1  10  15       14.61       16.19     18.62 o 
   2  10  15       96.43       99.54     17.65 o 
   3  10  15      299.52      361.56     34.68 o 
   4  10  15       24.44       42.48     21.57 o 
  -4  11  15       19.67       33.17     19.78 o 
  -3  11  15       30.26       50.57     21.08 o 
  -2  11  15       72.54       59.91     14.45 o 
  -1  11  15      122.95      117.06     14.10 o 
   0  11  15      199.04      230.42     25.76 o 
   1  11  15      127.58      118.13     24.20 o 
   2  11  15        0.41        2.38      7.03 o 
   3  11  15      121.87      138.48     22.55 o 
  -3  12  15       32.52       37.58     19.67 o 
  -2  12  15       34.44       29.15     17.68 o 
  -1  12  15      213.74      225.63     34.75 o 
   0  12  15        0.65       -6.31      7.57 o 
   1  12  15        0.04        3.09      7.30 o 
   2  12  15        3.41       -1.79      8.07 o 
   3  12  15       84.10      111.26     20.15 o 
  -3  13  15       14.59       33.18     17.59 o 
  -2  13  15      202.10      178.45     31.49 o 
  -1  13  15        0.01       15.51     13.63 o 
   0  13  15        4.88       -1.58      7.91 o 
   1  13  15       72.23       64.85     18.93 o 
   2  13  15       61.05       55.83     15.17 o 
  -2  14  15       11.32       55.72     17.09 o 
  -1  14  15       50.62       60.01     21.68 o 
   0  14  15       73.95       59.60     22.85 o 
   1  14  15        1.35       -1.56      8.61 o 
  -5   0  16       11.71       35.49     17.49 o 
  -4   0  16      151.51      116.07     27.84 o 
  -3   0  16      410.91      416.98     39.28 o 
  -2   0  16       92.27       96.14     23.05 o 
  -1   0  16      393.62      360.64     35.62 o 
   0   0  16      266.59      226.95     33.12 o 
   1   0  16      250.88      285.48     31.94 o 
   2   0  16       91.65      115.73     17.32 o 
   3   0  16       48.39       55.12     13.55 o 
   4   0  16       73.84       91.96     16.78 o 
   5   0  16       52.16       50.62     15.26 o 
  -5   1  16      224.40      230.29     25.75 o 
  -4   1  16       15.30       31.81     11.72 o 
  -3   1  16       95.43      103.05     16.84 o 
  -2   1  16      306.60      310.27     23.84 o 
  -1   1  16      423.27      439.75     27.53 o 
   0   1  16       71.89       78.60     14.17 o 
   1   1  16      382.92      408.43     26.75 o 
   2   1  16      102.50       89.10     12.68 o 
   3   1  16      163.95      187.14     15.97 o 
   4   1  16        0.60       -0.38      4.91 o 
   5   1  16       64.08       45.22     10.66 o 
  -5   2  16      149.93      124.18     20.32 o 
  -4   2  16       29.29       36.61     12.92 o 
  -3   2  16      422.21      445.90     28.63 o 
  -2   2  16       39.40       44.63     11.53 o 
  -1   2  16      132.08      141.27     23.31 o 
   0   2  16      365.33      362.27     24.63 o 
   1   2  16       21.88       22.04      8.14 o 
   2   2  16        1.30        1.97      5.01 o 
   3   2  16      147.05      141.36     13.97 o 
   4   2  16      157.84      182.52     16.24 o 
  -5   3  16      210.80      205.14     24.57 o 
  -4   3  16        2.89       13.68      9.17 o 
  -3   3  16        0.64       11.26      8.93 o 
  -2   3  16      140.06      128.06     40.54 o 
  -1   3  16      395.17      395.04     26.03 o 
   0   3  16       25.49       35.84     10.31 o 
   1   3  16       84.49       67.10     13.27 o 
   2   3  16      410.19      410.80     22.03 o 
   3   3  16        0.24        0.93      4.91 o 
   4   3  16        6.91       22.33      6.37 o 
  -5   4  16       50.48       66.61     23.91 o 
  -4   4  16       58.50       51.30     12.93 o 
  -3   4  16      202.16      201.58     22.97 o 
  -2   4  16       35.58       36.86     14.75 o 
  -1   4  16      114.67      107.53     16.73 o 
   0   4  16       80.43       77.73     14.43 o 
   1   4  16       68.94       60.94     10.49 o 
   2   4  16       19.94       17.42      7.48 o 
   3   4  16      249.05      285.93     17.06 o 
   4   4  16       14.86       17.09      6.15 o 
  -5   5  16       25.32       26.67     26.88 o 
  -4   5  16       98.97      101.05     17.21 o 
  -3   5  16       89.56      101.43     18.15 o 
  -2   5  16       58.47       53.82     12.55 o 
  -1   5  16       95.82      110.05     16.81 o 
   0   5  16       47.22       61.40     12.74 o 
   1   5  16       16.27       12.18      6.64 o 
   2   5  16      101.59      103.01     15.99 o 
   3   5  16      151.05      184.56     18.54 o 
   4   5  16       24.05        6.48      6.62 o 
  -5   6  16       13.67       23.85     14.69 o 
  -4   6  16      112.39      128.01     19.16 o 
  -3   6  16       23.67       33.72     10.90 o 
  -2   6  16      216.59      223.80     24.13 o 
  -1   6  16        5.49       24.51      8.65 o 
   0   6  16        7.96       11.93     10.29 o 
   1   6  16      127.84      130.00     14.91 o 
   2   6  16       94.29       79.05     12.35 o 
   3   6  16      227.94      287.99     21.72 o 
   4   6  16       10.91        8.52      6.78 o 
  -5   7  16       14.53       30.28     15.57 o 
  -4   7  16       30.66       29.27     10.87 o 
  -3   7  16       16.09       29.82     11.18 o 
  -2   7  16        0.02        8.00      7.90 o 
  -1   7  16        3.07       12.28      7.76 o 
   0   7  16       64.19       75.86     28.53 o 
   1   7  16        2.91       -3.81      4.91 o 
   2   7  16       15.35       12.61      7.09 o 
   3   7  16        0.06       -1.24     10.23 o 
   4   7  16       84.17       92.82     12.91 o 
  -4   8  16       24.09       22.10     13.31 o 
  -3   8  16        1.75       22.55      9.58 o 
  -2   8  16        0.53       14.72      7.78 o 
  -1   8  16       85.23      110.01     17.15 o 
   0   8  16        5.24        8.25      7.60 o 
   1   8  16        0.23        7.07      5.33 o 
   2   8  16       23.16        7.11      9.40 o 
   3   8  16        3.37        5.21     11.44 o 
  -4   9  16       30.33       25.05     20.33 o 
  -3   9  16       20.05       47.10     12.84 o 
  -2   9  16       12.62       11.23      8.60 o 
  -1   9  16       10.39       14.11      8.03 o 
   0   9  16        4.31       10.57      6.55 o 
   1   9  16        3.68        8.21      6.19 o 
   2   9  16        2.31       -4.10      7.54 o 
   3   9  16        8.02        1.45      9.24 o 
  -4  10  16       47.09       65.82     24.94 o 
  -3  10  16      111.63      143.27     19.76 o 
  -2  10  16      151.52      146.93     20.40 o 
  -1  10  16      133.08      131.13     22.12 o 
   0  10  16       20.74       30.87      8.48 o 
   1  10  16       30.94       35.79     18.71 o 
   2  10  16       99.61      123.11     20.14 o 
   3  10  16       51.23       35.59     14.20 o 
  -3  11  16        4.10       20.77     15.67 o 
  -2  11  16       52.58       51.74     13.72 o 
  -1  11  16       28.66       30.02     10.01 o 
   0  11  16       26.02       13.30     10.05 o 
   1  11  16      145.05      174.07     23.42 o 
   2  11  16      125.59      123.47     20.54 o 
  -2  12  16        0.18       22.66     15.25 o 
  -1  12  16       68.08       47.42     13.63 o 
   0  12  16       41.36       49.68     14.62 o 
   1  12  16        2.32        5.37      8.08 o 
  -1  13  16       39.18       62.15     22.58 o 
   0  13  16       17.84       12.60     12.22 o 
  -5   1  17       40.54       40.54     13.17 o 
  -4   1  17       25.41       29.10     11.50 o 
  -3   1  17        0.55       21.50     10.44 o 
  -2   1  17       30.33       35.07     10.82 o 
  -1   1  17        0.55        1.30      6.54 o 
   0   1  17       95.43       88.05     15.35 o 
   1   1  17       66.85       54.05     12.86 o 
   2   1  17       90.40       77.64     18.02 o 
   3   1  17       49.56       58.09     10.01 o 
   4   1  17        0.30        7.37      5.97 o 
  -5   2  17      129.19      111.77     19.22 o 
  -4   2  17       19.49       16.64     10.51 o 
  -3   2  17       73.73       75.36     15.66 o 
  -2   2  17       54.61       59.43     13.77 o 
  -1   2  17       18.91       28.82     10.35 o 
   0   2  17        7.48       12.37      7.33 o 
   1   2  17        2.92        3.54      6.69 o 
   2   2  17        0.47        1.74      5.87 o 
   3   2  17        1.28       -1.63      5.87 o 
   4   2  17       11.35        9.62      6.78 o 
  -5   3  17        6.48       27.32     13.51 o 
  -4   3  17      194.74      191.16     27.93 o 
  -3   3  17       92.85       96.07     16.99 o 
  -2   3  17       18.18       19.03     14.02 o 
  -1   3  17       88.12       96.86     16.35 o 
   0   3  17       62.80       59.32     13.32 o 
   1   3  17        7.56       17.87     19.80 o 
   2   3  17        2.07        2.71      5.58 o 
   3   3  17       68.14       65.72     12.34 o 
   4   3  17        4.06       13.22      5.94 o 
  -5   4  17       52.04       62.68     14.72 o 
  -4   4  17       49.29       62.22     19.68 o 
  -3   4  17       78.45       97.05     17.10 o 
  -2   4  17      228.22      221.24     24.16 o 
  -1   4  17       34.36       30.46     15.37 o 
   0   4  17       21.34       22.95      9.56 o 
   1   4  17      344.57      385.80     26.80 o 
   2   4  17        1.73        3.49      5.64 o 
   3   4  17        3.74       -3.54      6.00 o 
   4   4  17       30.95       28.84      7.41 o 
  -4   5  17       96.08       70.79     14.74 o 
  -3   5  17       87.38       86.72     16.49 o 
  -2   5  17       92.43      103.80     17.23 o 
  -1   5  17       54.65       53.07     12.58 o 
   0   5  17      517.48      511.86     32.08 o 
   1   5  17        0.70        9.28     12.09 o 
   2   5  17        5.22        4.69      6.08 o 
   3   5  17       82.44       80.60     13.33 o 
  -4   6  17      182.09      171.76     22.75 o 
  -3   6  17      210.33      201.77     24.34 o 
  -2   6  17      300.83      289.36     23.63 o 
  -1   6  17       12.27       24.75     10.22 o 
   0   6  17        4.68        1.70      6.26 o 
   1   6  17        0.70        9.68      7.16 o 
   2   6  17       36.55       20.29      7.76 o 
   3   6  17        0.91       10.43      6.84 o 
  -4   7  17       19.45       40.15     11.14 o 
  -3   7  17      240.34      248.73     26.43 o 
  -2   7  17       36.60       42.70     15.78 o 
  -1   7  17      104.50      116.33     17.95 o 
   0   7  17      122.43      116.38     18.02 o 
   1   7  17       46.66       63.49     11.53 o 
   2   7  17       94.46       99.48     14.76 o 
   3   7  17       52.60       32.68     12.08 o 
  -4   8  17        8.14       19.84     10.66 o 
  -3   8  17       20.77       29.07     11.34 o 
  -2   8  17      311.16      314.75     24.82 o 
  -1   8  17       45.30       64.03     14.02 o 
   0   8  17        2.01        8.80      6.84 o 
   1   8  17       78.16       88.60     13.68 o 
   2   8  17      143.23      149.89     47.19 o 
   3   8  17        0.16        6.45      8.90 o 
  -3   9  17       26.55       50.99     11.78 o 
  -2   9  17      122.34      118.80     18.63 o 
  -1   9  17       58.63       65.06     13.59 o 
   0   9  17      121.57      124.28     18.73 o 
   1   9  17       89.58      105.71     26.40 o 
   2   9  17        1.23       -1.46      8.18 o 
  -3  10  17        3.68       12.57     13.38 o 
  -2  10  17      126.18      133.24     19.95 o 
  -1  10  17        0.36        6.66      9.32 o 
   0  10  17       22.06       37.91     22.10 o 
   1  10  17        7.62       12.62      9.82 o 
   2  10  17       75.33      120.23     21.51 o 
  -2  11  17       19.93       29.98     11.00 o 
  -1  11  17        0.07       10.31      7.59 o 
   0  11  17      171.47      168.98     23.39 o 
   1  11  17        2.19       -0.26      8.16 o 
  -4   0  18      630.97      644.16     52.52 o 
  -3   0  18      183.29      231.03     36.59 o 
  -2   0  18       21.90       36.77     15.57 o 
  -1   0  18      131.10      141.64     28.63 o 
   0   0  18      357.80      375.94     38.41 o 
   1   0  18       20.87       28.26     15.66 o 
   2   0  18        4.82       -2.98      9.34 o 
   3   0  18        1.36        6.66     12.54 o 
  -4   1  18       42.00       80.62     16.52 o 
  -3   1  18        7.42       29.50     11.25 o 
  -2   1  18      371.55      375.98     27.56 o 
  -1   1  18      217.77      228.01     24.85 o 
   0   1  18      106.07      130.05     19.10 o 
   1   1  18      236.74      250.74     27.01 o 
   2   1  18      211.90      236.92     26.81 o 
   3   1  18      213.94      255.44     40.11 o 
  -4   2  18      273.43      248.76     27.22 o 
  -3   2  18       48.83       47.73     12.70 o 
  -2   2  18        0.22       11.86     10.02 o 
  -1   2  18        5.33       16.63     10.69 o 
   0   2  18        7.77       13.45      7.39 o 
   1   2  18       33.00       29.71     10.61 o 
   2   2  18      112.62      156.60     22.17 o 
   3   2  18        0.05       -0.45      6.78 o 
  -4   3  18       89.83       97.68     17.39 o 
  -3   3  18       18.43       46.20     12.71 o 
  -2   3  18      316.03      331.03     32.15 o 
  -1   3  18       67.43       74.89     14.91 o 
   0   3  18       22.64       18.33      9.23 o 
   1   3  18      308.86      296.45     29.71 o 
   2   3  18       46.54       38.84     12.31 o 
   3   3  18       17.71       10.29      8.01 o 
  -4   4  18      100.55      107.18     20.12 o 
  -3   4  18      193.74      203.11     30.94 o 
  -2   4  18       22.95       17.57     10.18 o 
  -1   4  18      177.44      174.96     22.07 o 
   0   4  18       51.22       44.97     12.66 o 
   1   4  18        0.06        4.14      8.28 o 
   2   4  18        7.22       12.32      8.73 o 
   3   4  18        4.02        1.05      6.94 o 
  -3   5  18        1.10       19.18      8.98 o 
  -2   5  18      133.48      156.89     21.33 o 
  -1   5  18       25.98       22.82      8.76 o 
   0   5  18        7.55        6.93      7.92 o 
   1   5  18      109.40      169.07     22.16 o 
   2   5  18      196.50      204.98     25.17 o 
   3   5  18       15.93        3.35      7.23 o 
  -3   6  18        0.38       12.58      9.56 o 
  -2   6  18        2.78        5.54      7.33 o 
  -1   6  18       14.89       13.76     12.12 o 
   0   6  18       26.35       44.67     12.72 o 
   1   6  18        1.24       17.12     11.28 o 
   2   6  18       18.29       20.30      8.72 o 
  -3   7  18        4.73       14.76     16.95 o 
  -2   7  18       21.97       39.59     10.71 o 
  -1   7  18       13.43       15.75     14.96 o 
   0   7  18       53.84       43.92     12.75 o 
   1   7  18       19.74       13.89     10.67 o 
   2   7  18       23.58       18.34      8.63 o 
  -2   8  18        5.31       15.22     19.97 o 
  -1   8  18       74.20       70.37     15.17 o 
   0   8  18        1.86       13.70      8.30 o 
   1   8  18       18.63       30.56     10.09 o 
  -2   9  18       65.92       71.03     14.70 o 
  -1   9  18        1.79       11.31     11.23 o 
   0   9  18       77.50       63.48     16.28 o 
   1   9  18      199.02      234.93     39.60 o 
  -3   1  19       30.29       35.99     11.83 o 
  -2   1  19       68.68       59.37     13.62 o 
  -1   1  19        2.26        5.59      7.64 o 
   0   1  19        0.22       16.42      8.17 o 
   1   1  19        0.29        7.50      7.91 o 
   2   1  19      144.55      150.04     22.71 o 
  -3   2  19       15.02       20.70      9.98 o 
  -2   2  19        1.41        4.31     10.89 o 
  -1   2  19       29.42       25.23     12.29 o 
   0   2  19       94.35      104.34     17.94 o 
   1   2  19       14.01        7.79      7.37 o 
   2   2  19       18.73       20.42     10.21 o 
  -3   3  19      116.88      105.67     18.09 o 
  -2   3  19       43.11       46.82     14.74 o 
  -1   3  19       21.24       42.42     11.25 o 
   0   3  19       58.35       66.47     14.78 o 
   1   3  19        5.79        6.27      8.07 o 
   2   3  19       55.54       39.18     13.58 o 
  -3   4  19       83.45       90.31     16.67 o 
  -2   4  19        0.21       16.44      9.59 o 
  -1   4  19        0.05       16.04      7.67 o 
   0   4  19        2.63        4.55      6.87 o 
   1   4  19       15.08        8.53      8.48 o 
   2   4  19        2.75        2.78     11.72 o 
  -2   5  19       55.25       44.35     13.10 o 
  -1   5  19      146.77      152.62     21.99 o 
   0   5  19        1.47        3.13      6.99 o 
   1   5  19        5.39        6.92      7.99 o 
  -2   6  19       75.94       79.06     15.19 o 
  -1   6  19        0.01       12.14      8.51 o 
   0   6  19      202.23      205.79     24.96 o 
   1   6  19       49.48       69.52     15.41 o 
  -1   7  19       31.71       35.98     11.16 o 
   0   7  19       20.02       33.83     11.54 o 
  -1   0  20        6.83       17.50     13.35 o 
   0   0  20       59.35       62.36     22.05 o 
  -1   1  20       64.53       45.53     13.02 o 
   0   1  20      190.65      190.67     45.30 o 
  -1   2  20      361.63      390.30     29.54 o 
   0   2  20       31.05       48.71     13.10 o 
                                                 
